# Supplementary material for: Genome-wide screening of novel RT-qPCR reference genes for study of GLRaV-3 infection in wine grapes and refinement of an RNA isolation protocol for grape berries
Source: Plant Methods. 2021 Oct 28;17:110. doi: 10.1186/s13007-021-00808-4 (PMC8554853; doi:10.1186/s13007-021-00808-4)
Supplement: Supplementary file 1 — Additional file 1: Table S1. Total RNA purity and concentration assessment of all samples examined in this study using NanoDrop 1000. [file 13007_2021_808_MOESM1_ESM.xlsx]

## Sheet: Berry mass and 2-ME conc. 
Berry samples	2-ME concentration	Berry mass	PVP-40 concentration	260/280	260/230	ng/μL
Cab. Franc mature berry	1% v/v	50mg	0.025	1.95	1.55	16.4
	1% v/v	100mg	0.025	2.5	0.67	4.83
	1% v/v	200mg	0.025	2.2	1.85	66.45
	1% v/v	300mg	0.025	2.15	1.7	60.24
	1% v/v	400mg	0.025	2.15	1.8	90.15
	1% v/v	500mg	0.025	2.15	1.99	142.9
	1% v/v	600mg	0.025	2.1	2.12	129.97
	1% v/v	700mg	0.025	2.08	2.05	49
	2% v/v	100mg	0.025	1.96	1.7	32.1
	2% v/v	200mg	0.025	2	1.68	106.97
	2% v/v	300mg	0.025	2.08	1.98	118.36
	2% v/v	400mg	0.025	2.05	2	130.63
	2% v/v	500mg	0.025	2.04	1.9	146.97
	2% v/v	600mg	0.025	1.97	2.1	102.03
	2% v/v	700mg	0.025	2.04	2.1	126.3
	3% v/v	200mg	0.025	1.92	1.66	68.8
	3% v/v	300mg	0.025	2.09	2.08	100.7
	3% v/v	400mg	0.025	2.05	1.91	151.4
	3% v/v	500mg	0.025	2.11	1.89	180.2

## Sheet: Cab. Franc leaf and berry
Cabernet Franc
Sample organ and stage	Biological sample number	260/280	260/230	ng/ul
E-L 31 Leaf	5_4	2.16	2.23	172.3
	15_2	2.09	2.36	284.2
	15_3	2.07	2.32	300.1
	1_5	2.07	2.03	315
	8_1	2.09	2.17	237.7
	9_2	2.11	2.31	255.3
E-L35 Leaf	5_4	2.1	2.12	238.1
	15_2	2.05	2.05	292.1
	15_3	2.01	2	288.5
	1_5	2.12	2.07	208.3
	8_1	2.03	2.17	307
	9_2	2.11	2.17	243.6
E-L 31 Berry	5_4	2.14	2.3	219.8
	15_2	2.11	2.46	227.8
	15_3	2.14	2.44	205.5
	1_5	2.16	2.34	209.9
	8_1	2.2	2.47	111.6
	9_2	2.16	2.36	158.2
E-L 35 Berry	5_4	2	2.12	104.4
	15_2	2.03	2.21	102.4
	15_3	2.01	2.08	135.8
	1_5	2.06	2.03	87.9
	8_1	2.07	2.14	168.3
	9_2	2.12	2.18	85.4
E-L 38 Berry	5_4	2.07	1.95	118.3
	15_2	2.14	1.95	109
	15_3	2.09	2.14	135.9
	1_5	2.07	1.97	109.2
	8_1	2.09	1.92	138.8
	9_2	2.02	1.94	152

## Sheet: Other nine grapevine varieties
Other nine dark-skinned wine grape varieties
Sample organ and stage	Wine grape variety	260/280	260/230	ng/ul
E-L 38 Berry	Marechal Foch	2.09	2.4	249.7
	Pinot Noir	2.08	2.24	295.7
	Pinot Meunier	2.02	2.2	225
	Gamay	2.11	2.18	176.1
	Cab. Sauvignon	2.09	2.19	171.6
	De Chaunac	2.06	2.19	187.5
	Merlot	2.1	2.21	142.4
	Chambourcin	2.04	2.1	123.7
	Baco Noir	2.08	2.25	213.5
