# Supplementary material for: Genome-wide screening of novel RT-qPCR reference genes for study of GLRaV-3 infection in wine grapes and refinement of an RNA isolation protocol for grape berries
Source: Plant Methods. 2021 Oct 28;17:110. doi: 10.1186/s13007-021-00808-4 (PMC8554853; doi:10.1186/s13007-021-00808-4)
Supplement: Supplementary file 3 — Additional file 3: Table S3. Candidate reference genes identified in RNA-Seq dataset of leaf samples as ordered by CV values of leaf. Table S4. Candidate reference genes identified in RNA-Seq dataset of berry samples as ordered by CV values of berry. Table S5. 2000 core candidate reference genes shared by leaf and berry RNA-Seq datasets, ranked by mean CV of CV_leaf and CV_berry. [file 13007_2021_808_MOESM3_ESM.xlsx]

## Sheet: Table S3
Table S3. Candidate reference genes identified in RNA-Seq dataset of leaf samples as ordered by CV values of leaf
Ensembl Gene ID	cv_leaf
VIT_13s0064g00170	0.0197361
VIT_14s0006g01880	0.0215524
VIT_00s0199g00170	0.0218897
VIT_10s0003g00300	0.0226942
VIT_05s0020g04250	0.0227707
VIT_13s0019g04740	0.0235406
VIT_05s0020g02540	0.0252188
VIT_18s0001g07280	0.0257441
VIT_00s0252g00130	0.0263
VIT_13s0019g05250	0.0267501
VIT_17s0000g10430	0.0273059
VIT_15s0046g01090	0.0276103
VIT_07s0005g01820	0.0277908
VIT_07s0141g00390	0.0278506
VIT_10s0003g03300	0.0291309
VIT_06s0004g00470	0.0292466
VIT_08s0007g04210	0.0293834
VIT_02s0025g02120	0.0294824
VIT_06s0004g04460	0.029787
VIT_05s0094g01120	0.0298527
VIT_19s0014g02740	0.0299515
VIT_19s0014g02890	0.0299633
VIT_03s0038g02320	0.0307604
VIT_01s0150g00310	0.030823
VIT_00s0684g00040	0.0308614
VIT_03s0063g02550	0.0309744
VIT_15s0048g00670	0.0311976
VIT_12s0057g01480	0.0312759
VIT_10s0003g01240	0.0314779
VIT_18s0072g00380	0.0315669
VIT_08s0007g08760	0.0316941
VIT_12s0034g01330	0.0317431
VIT_05s0020g00380	0.0317727
VIT_00s0204g00220	0.0321247
VIT_14s0060g00060	0.0321472
VIT_13s0019g01090	0.0322463
VIT_11s0065g00370	0.0324983
VIT_01s0011g03200	0.0325741
VIT_07s0191g00180	0.0325897
VIT_19s0090g01570	0.0326847
VIT_02s0025g01180	0.0333849
VIT_00s0620g00020	0.0335765
VIT_12s0028g01600	0.0340445
VIT_09s0002g04520	0.0343593
VIT_15s0048g00210	0.0343927
VIT_15s0048g00240	0.0344357
VIT_19s0177g00040	0.0345312
VIT_03s0038g00330	0.0348595
VIT_11s0016g03290	0.034946
VIT_00s2086g00010	0.0350357
VIT_18s0001g12850	0.0350896
VIT_11s0037g01130	0.0352544
VIT_13s0019g03350	0.0354596
VIT_04s0023g00310	0.0355162
VIT_15s0046g01400	0.0355638
VIT_00s0283g00060	0.035866
VIT_01s0011g02710	0.0360453
VIT_07s0031g01940	0.0361055
VIT_18s0001g10170	0.0362649
VIT_08s0056g00810	0.0362825
VIT_04s0023g00740	0.0363297
VIT_14s0030g01810	0.0365061
VIT_17s0000g03310	0.0366223
VIT_03s0038g02670	0.0370785
VIT_14s0081g00440	0.0372397
VIT_08s0058g00130	0.0372592
VIT_10s0003g00530	0.0373275
VIT_11s0016g00700	0.037405
VIT_16s0098g01190	0.0376188
VIT_12s0178g00200	0.0376558
VIT_19s0140g00210	0.0376678
VIT_01s0011g01730	0.0378679
VIT_06s0004g08260	0.0378985
VIT_15s0021g01420	0.0380252
VIT_12s0028g03860	0.0381755
VIT_07s0005g01530	0.0383541
VIT_17s0000g00160	0.0385148
VIT_06s0004g00480	0.0387056
VIT_15s0046g01760	0.038839
VIT_19s0014g01160	0.0390592
VIT_02s0025g03390	0.0391495
VIT_03s0091g01190	0.0391608
VIT_12s0028g01250	0.0392687
VIT_10s0116g00210	0.0394364
VIT_09s0002g01460	0.0395638
VIT_18s0001g06290	0.0396556
VIT_13s0064g01240	0.0397316
VIT_18s0001g02740	0.0397574
VIT_14s0060g01280	0.0400121
VIT_07s0031g01530	0.0401274
VIT_08s0007g03720	0.0401728
VIT_04s0008g07340	0.0402144
VIT_16s0100g00450	0.0402837
VIT_10s0003g03880	0.0402851
VIT_03s0038g00280	0.0405022
VIT_09s0002g02560	0.0407498
VIT_17s0000g06980	0.0410062
VIT_00s2837g00010	0.0410794
VIT_04s0023g01580	0.0412281
VIT_07s0005g04750	0.0412672
VIT_08s0056g00270	0.0413428
VIT_18s0001g00190	0.0413655
VIT_17s0000g07550	0.041452
VIT_17s0000g09780	0.0414792
VIT_19s0177g00100	0.0416866
VIT_05s0049g01520	0.0416922
VIT_14s0066g00180	0.0419479
VIT_10s0003g02740	0.0420456
VIT_08s0058g00570	0.0421412
VIT_07s0005g00840	0.0422094
VIT_11s0052g00680	0.0422822
VIT_07s0151g00200	0.0423291
VIT_17s0000g03620	0.0425028
VIT_19s0014g05100	0.042527
VIT_14s0060g02160	0.0425457
VIT_06s0004g03220	0.0425822
VIT_16s0013g00240	0.0426007
VIT_02s0025g03280	0.0427337
VIT_02s0025g02820	0.042739
VIT_18s0001g08120	0.0427781
VIT_05s0020g02850	0.0429482
VIT_14s0083g00070	0.0429595
VIT_11s0037g00520	0.0430566
VIT_05s0077g01840	0.0430828
VIT_03s0038g04270	0.0430897
VIT_19s0085g00990	0.0431324
VIT_04s0008g06540	0.0431851
VIT_11s0016g04130	0.0432027
VIT_10s0042g00580	0.0432137
VIT_14s0030g01620	0.0432475
VIT_18s0041g01360	0.0433316
VIT_08s0007g02580	0.0433345
VIT_13s0019g03970	0.0433548
VIT_04s0008g03600	0.0434796
VIT_03s0180g00070	0.0435675
VIT_11s0052g00290	0.0436798
VIT_17s0000g03800	0.0436811
VIT_10s0003g02650	0.0437288
VIT_00s0475g00040	0.0437652
VIT_15s0046g01010	0.0438056
VIT_11s0016g01070	0.043818
VIT_02s0012g01220	0.0438461
VIT_06s0009g02410	0.043849
VIT_06s0061g00270	0.0438504
VIT_17s0000g08070	0.0438988
VIT_19s0085g00880	0.043991
VIT_10s0071g01160	0.0439958
VIT_07s0005g00320	0.0440029
VIT_01s0011g04410	0.0441481
VIT_07s0104g00420	0.0441542
VIT_03s0038g02620	0.0442324
VIT_16s0039g01680	0.0443336
VIT_15s0048g01700	0.0444004
VIT_17s0000g05160	0.0444534
VIT_11s0016g04680	0.044454
VIT_13s0064g00200	0.0444927
VIT_06s0009g01910	0.0444995
VIT_02s0012g01900	0.0445766
VIT_00s0323g00040	0.0445912
VIT_18s0001g12490	0.0445923
VIT_08s0007g03610	0.0446266
VIT_19s0027g00760	0.0446405
VIT_01s0026g02540	0.0446795
VIT_18s0072g00340	0.0447642
VIT_04s0044g00580	0.0447679
VIT_13s0067g01340	0.044797
VIT_17s0000g08660	0.044876
VIT_08s0040g00470	0.0449563
VIT_14s0030g01740	0.0449623
VIT_03s0038g04560	0.0449804
VIT_06s0004g01160	0.045072
VIT_07s0031g01230	0.0451978
VIT_19s0015g00390	0.0452399
VIT_17s0000g01520	0.0453647
VIT_02s0087g00160	0.0454157
VIT_17s0000g02900	0.0454775
VIT_13s0019g03390	0.0455158
VIT_17s0000g00090	0.0455241
VIT_13s0067g00270	0.0455376
VIT_08s0040g02420	0.0455658
VIT_00s0204g00170	0.0456355
VIT_06s0061g00810	0.0457994
VIT_01s0011g00830	0.045844
VIT_01s0011g02720	0.0459035
VIT_19s0093g00510	0.0459146
VIT_09s0002g04510	0.0459896
VIT_09s0002g05950	0.0460185
VIT_19s0014g01520	0.0460453
VIT_08s0105g00590	0.0460907
VIT_15s0021g01330	0.0461378
VIT_14s0108g01110	0.0461754
VIT_16s0039g02660	0.0461893
VIT_19s0014g04730	0.0462308
VIT_04s0008g00570	0.0462595
VIT_07s0129g00530	0.0463113
VIT_10s0092g00050	0.0463189
VIT_08s0007g07950	0.0463232
VIT_17s0000g06670	0.0463395
VIT_03s0017g01350	0.0463724
VIT_16s0100g00650	0.0463935
VIT_03s0091g00700	0.0464166
VIT_14s0108g00010	0.0464627
VIT_16s0100g00500	0.0464726
VIT_07s0005g02610	0.0465729
VIT_04s0008g04890	0.0466482
VIT_03s0063g01080	0.0466547
VIT_16s0039g00530	0.0466591
VIT_04s0008g01170	0.0466606
VIT_14s0108g01140	0.0466942
VIT_04s0008g05000	0.0467976
VIT_05s0020g03450	0.0469313
VIT_14s0066g01380	0.0469662
VIT_16s0100g00300	0.0470008
VIT_11s0016g03890	0.0470139
VIT_04s0008g06870	0.0470593
VIT_14s0066g01900	0.0471047
VIT_11s0016g01920	0.0471354
VIT_04s0008g05090	0.047168
VIT_05s0077g02070	0.0472595
VIT_08s0040g02230	0.0473014
VIT_06s0004g01820	0.0473079
VIT_08s0007g06150	0.04738
VIT_14s0081g00500	0.0473989
VIT_05s0020g04480	0.047411
VIT_07s0141g00710	0.0474961
VIT_06s0009g02770	0.0475634
VIT_09s0002g00880	0.0475772
VIT_18s0122g00960	0.0475794
VIT_18s0072g00670	0.0477115
VIT_19s0014g01420	0.0477216
VIT_18s0122g00190	0.047915
VIT_08s0032g01210	0.0479314
VIT_16s0050g02620	0.0479396
VIT_19s0015g01190	0.0480969
VIT_04s0043g00330	0.0481225
VIT_11s0037g00180	0.048268
VIT_19s0015g00980	0.0482837
VIT_08s0058g00390	0.0482934
VIT_10s0003g01000	0.0483589
VIT_00s2001g00010	0.0483872
VIT_07s0005g01250	0.0483925
VIT_08s0007g03770	0.0484429
VIT_17s0000g03690	0.0485006
VIT_02s0025g04630	0.048534
VIT_07s0031g02460	0.0485903
VIT_05s0020g01170	0.048661
VIT_15s0024g00640	0.0487642
VIT_16s0022g01440	0.0488218
VIT_09s0018g01610	0.0488521
VIT_02s0025g00900	0.0490449
VIT_07s0005g02820	0.0490647
VIT_14s0068g02030	0.0491749
VIT_16s0022g01460	0.0492209
VIT_04s0069g00800	0.0492239
VIT_01s0026g02480	0.0492743
VIT_01s0127g00450	0.049279
VIT_18s0001g14860	0.049311
VIT_14s0066g01340	0.0493397
VIT_13s0067g02990	0.0493522
VIT_17s0000g07300	0.0495141
VIT_04s0044g00110	0.0495158
VIT_05s0020g04790	0.0495208
VIT_00s0179g00300	0.0495225
VIT_06s0004g03240	0.0496622
VIT_08s0007g06480	0.0497518
VIT_12s0028g02020	0.0497607
VIT_19s0015g00230	0.0497638
VIT_04s0008g06770	0.0498354
VIT_18s0001g00750	0.0498565
VIT_13s0156g00320	0.0498565
VIT_02s0025g02780	0.0499214
VIT_08s0007g01630	0.0499343
VIT_14s0081g00710	0.0500324
VIT_06s0080g00030	0.0500768
VIT_12s0035g01130	0.0501222
VIT_01s0010g00680	0.0502682
VIT_02s0025g01050	0.0503417
VIT_05s0020g04800	0.0503462
VIT_18s0001g12730	0.0503553
VIT_12s0059g01310	0.0503599
VIT_01s0011g04490	0.0503664
VIT_08s0007g04910	0.0505136
VIT_03s0038g01440	0.0506042
VIT_13s0067g03880	0.050634
VIT_00s0317g00130	0.0506717
VIT_16s0098g01370	0.0507047
VIT_09s0002g02930	0.0507333
VIT_10s0003g01520	0.0508074
VIT_06s0004g06640	0.0508121
VIT_11s0149g00060	0.0508153
VIT_08s0007g07680	0.0509061
VIT_13s0074g00770	0.0509197
VIT_01s0011g06250	0.0509371
VIT_09s0002g06980	0.050999
VIT_07s0005g04290	0.0510091
VIT_05s0077g00450	0.0510559
VIT_07s0104g00730	0.0510735
VIT_18s0001g03830	0.051107
VIT_04s0008g00820	0.0511468
VIT_18s0122g01350	0.0511916
VIT_08s0007g03950	0.0512222
VIT_06s0004g07120	0.0512776
VIT_04s0023g03120	0.0513455
VIT_17s0000g09790	0.0513956
VIT_01s0113g00560	0.051404
VIT_13s0047g01160	0.0514277
VIT_08s0007g06400	0.0514964
VIT_09s0018g01420	0.0515255
VIT_06s0004g06010	0.0515568
VIT_03s0063g02300	0.0516118
VIT_19s0090g01610	0.0516494
VIT_10s0116g01210	0.0516628
VIT_18s0089g01390	0.0519405
VIT_14s0066g02360	0.0519553
VIT_18s0001g13730	0.0519591
VIT_11s0016g00970	0.0520122
VIT_00s0646g00030	0.05204
VIT_08s0007g07220	0.0520559
VIT_00s0625g00040	0.0521509
VIT_04s0023g00590	0.0521856
VIT_04s0008g00830	0.0521907
VIT_18s0001g06330	0.0522213
VIT_10s0003g00190	0.0522846
VIT_07s0005g00690	0.0523271
VIT_16s0039g00700	0.052332
VIT_13s0084g00110	0.0523416
VIT_13s0156g00070	0.0524214
VIT_05s0062g00890	0.0524672
VIT_19s0090g01200	0.0524932
VIT_05s0020g01520	0.0525235
VIT_05s0049g01360	0.0525277
VIT_03s0063g02310	0.0525914
VIT_17s0000g08220	0.0526172
VIT_16s0039g01580	0.0526473
VIT_03s0063g00070	0.0526515
VIT_01s0011g02180	0.0527399
VIT_12s0028g01740	0.0527814
VIT_07s0031g00200	0.0528203
VIT_00s0800g00020	0.0528509
VIT_10s0003g03150	0.0528772
VIT_18s0001g07730	0.0529418
VIT_01s0137g00010	0.0529448
VIT_04s0023g00780	0.0529653
VIT_14s0108g00850	0.0530037
VIT_06s0004g04340	0.0530399
VIT_04s0008g01190	0.0530516
VIT_19s0015g00920	0.0530761
VIT_08s0007g01670	0.0530844
VIT_13s0084g00580	0.0531041
VIT_05s0094g01110	0.0531574
VIT_00s0186g00020	0.0531677
VIT_06s0004g04300	0.0531737
VIT_10s0003g05320	0.0531771
VIT_14s0006g00820	0.0531944
VIT_06s0004g07150	0.0532622
VIT_16s0050g02450	0.0532662
VIT_05s0020g04080	0.0532971
VIT_13s0067g02320	0.0533173
VIT_12s0059g02370	0.0533327
VIT_01s0150g00160	0.0533408
VIT_04s0023g01540	0.0533624
VIT_11s0037g00090	0.0535319
VIT_05s0020g04620	0.0536191
VIT_00s0181g00240	0.0537196
VIT_04s0008g03020	0.0537831
VIT_13s0084g00610	0.0538088
VIT_13s0073g00560	0.0538402
VIT_11s0016g01380	0.0538622
VIT_14s0068g01950	0.0538799
VIT_06s0004g07870	0.0540149
VIT_01s0011g00680	0.0540228
VIT_01s0026g01630	0.0540533
VIT_02s0087g00780	0.0540631
VIT_09s0002g05180	0.0540881
VIT_05s0020g02270	0.054127
VIT_05s0077g01430	0.0541322
VIT_04s0044g00550	0.0541513
VIT_01s0026g00140	0.0541617
VIT_18s0001g08630	0.0541753
VIT_01s0011g03580	0.0541846
VIT_17s0000g00980	0.0542139
VIT_07s0005g01460	0.0542701
VIT_19s0014g01460	0.0542932
VIT_08s0040g00410	0.0542982
VIT_13s0064g00160	0.05436
VIT_18s0001g15050	0.0543635
VIT_12s0034g01860	0.05438
VIT_00s0225g00020	0.0544039
VIT_08s0040g01760	0.0544593
VIT_11s0103g00610	0.0545184
VIT_03s0038g02590	0.0545428
VIT_18s0001g10590	0.0545549
VIT_19s0027g01670	0.0545563
VIT_14s0108g00510	0.0545626
VIT_14s0060g02110	0.0545694
VIT_16s0098g00320	0.0546701
VIT_19s0014g02480	0.0546854
VIT_04s0023g00670	0.0547731
VIT_16s0050g02240	0.0548423
VIT_17s0000g00340	0.05485
VIT_14s0108g01650	0.054875
VIT_19s0027g00780	0.0548824
VIT_08s0007g03020	0.0548998
VIT_04s0008g03900	0.0549237
VIT_01s0127g00440	0.0549245
VIT_04s0023g01210	0.0550066
VIT_17s0000g01780	0.0550386
VIT_19s0027g00130	0.0550398
VIT_16s0039g01860	0.0550411
VIT_08s0058g00750	0.0550525
VIT_12s0059g00890	0.0550811
VIT_04s0023g03690	0.0551079
VIT_05s0020g03470	0.0551836
VIT_01s0011g02280	0.0551924
VIT_04s0044g00080	0.0552092
VIT_05s0029g00020	0.0552183
VIT_05s0094g00900	0.0552691
VIT_16s0013g00620	0.0552772
VIT_07s0005g04600	0.0552942
VIT_11s0103g00630	0.0553537
VIT_12s0142g00120	0.0553585
VIT_17s0000g07510	0.0554003
VIT_01s0011g04670	0.0554076
VIT_13s0084g00160	0.0554439
VIT_13s0019g01750	0.0554486
VIT_07s0104g01360	0.0554596
VIT_14s0083g00970	0.0554853
VIT_18s0122g01010	0.0555213
VIT_12s0059g00710	0.055529
VIT_07s0005g02410	0.0555467
VIT_00s0227g00160	0.0555615
VIT_14s0066g01110	0.055594
VIT_06s0080g00550	0.0556253
VIT_06s0080g00940	0.0556415
VIT_13s0064g00880	0.0556423
VIT_08s0040g00520	0.0557195
VIT_08s0007g03340	0.0557477
VIT_17s0000g07120	0.055774
VIT_13s0019g01260	0.0557812
VIT_14s0066g01130	0.0558083
VIT_17s0000g09370	0.0558932
VIT_06s0004g03000	0.055898
VIT_01s0150g00400	0.0559039
VIT_04s0008g07070	0.0559358
VIT_06s0080g00310	0.0559375
VIT_05s0020g01130	0.0559432
VIT_18s0001g04100	0.0559865
VIT_03s0038g02930	0.0560245
VIT_05s0062g00830	0.0560608
VIT_18s0122g00160	0.0560992
VIT_06s0004g02810	0.0561145
VIT_11s0052g00030	0.0561232
VIT_05s0077g01220	0.0562276
VIT_05s0049g01480	0.0563246
VIT_01s0244g00150	0.0563631
VIT_19s0085g00040	0.0564713
VIT_01s0010g03830	0.0564986
VIT_08s0007g03250	0.0564994
VIT_11s0118g00670	0.0565296
VIT_02s0012g01380	0.0566637
VIT_07s0031g02300	0.0567392
VIT_11s0016g03510	0.0567731
VIT_19s0014g03530	0.0568931
VIT_02s0033g01330	0.0569238
VIT_11s0016g02870	0.0569581
VIT_05s0049g01660	0.0569919
VIT_11s0016g01820	0.057021
VIT_14s0030g00830	0.0570563
VIT_05s0020g04870	0.0573065
VIT_19s0085g00370	0.0573478
VIT_07s0031g02630	0.0573769
VIT_01s0010g03780	0.0573803
VIT_17s0000g07330	0.05749
VIT_18s0001g03220	0.0575594
VIT_14s0006g01990	0.057621
VIT_05s0020g00490	0.05769
VIT_18s0001g13050	0.0576906
VIT_12s0034g02550	0.057773
VIT_03s0038g00480	0.0577778
VIT_03s0063g00750	0.0577932
VIT_02s0025g03270	0.0577937
VIT_04s0023g00410	0.0578015
VIT_12s0035g01940	0.0578297
VIT_05s0094g00780	0.0578544
VIT_17s0000g06240	0.0578659
VIT_08s0032g00920	0.0578802
VIT_04s0008g06220	0.0579228
VIT_01s0011g02150	0.0579558
VIT_15s0046g01500	0.0579679
VIT_07s0141g00260	0.0579866
VIT_18s0001g05630	0.0580104
VIT_08s0007g03160	0.058053
VIT_16s0039g01490	0.0580652
VIT_08s0007g00040	0.0581298
VIT_18s0001g05780	0.0581369
VIT_10s0003g01080	0.0581462
VIT_18s0001g03580	0.0581639
VIT_07s0151g00090	0.0583546
VIT_17s0000g08390	0.0583581
VIT_14s0030g01900	0.0583775
VIT_14s0060g01930	0.0583839
VIT_12s0142g00180	0.0584673
VIT_11s0016g02950	0.058525
VIT_08s0056g01640	0.0585341
VIT_05s0124g00030	0.0585444
VIT_08s0056g00690	0.0586446
VIT_10s0003g02200	0.058657
VIT_10s0116g01920	0.0586782
VIT_15s0048g02730	0.05868
VIT_14s0066g00140	0.0586911
VIT_04s0008g00490	0.0587191
VIT_06s0004g02200	0.0587346
VIT_16s0050g02630	0.0587662
VIT_19s0090g00230	0.0587666
VIT_15s0046g00060	0.0587942
VIT_19s0015g01090	0.058818
VIT_14s0066g00960	0.0588271
VIT_01s0127g00470	0.0588309
VIT_06s0004g00240	0.0588865
VIT_08s0040g01640	0.0588899
VIT_12s0028g03380	0.0589119
VIT_10s0003g05020	0.0589595
VIT_04s0210g00180	0.0589648
VIT_18s0041g02220	0.0589859
VIT_14s0128g00250	0.059004
VIT_07s0031g02020	0.0590758
VIT_12s0035g00770	0.0590769
VIT_09s0054g00890	0.0591279
VIT_14s0060g02260	0.0591653
VIT_00s0317g00050	0.0591769
VIT_05s0094g00870	0.0591773
VIT_02s0012g02160	0.0591884
VIT_07s0104g01170	0.0592116
VIT_04s0023g02660	0.0592303
VIT_06s0004g05560	0.059238
VIT_05s0062g00900	0.0592486
VIT_08s0007g07020	0.0592975
VIT_04s0023g02620	0.059317
VIT_07s0141g00240	0.0593655
VIT_11s0016g00450	0.0593798
VIT_04s0008g01000	0.0595002
VIT_18s0001g13550	0.0595084
VIT_11s0052g00660	0.0595152
VIT_03s0038g02510	0.0595182
VIT_19s0027g00200	0.0595235
VIT_10s0003g00510	0.0595688
VIT_01s0026g01340	0.0595855
VIT_13s0156g00220	0.059617
VIT_18s0072g00970	0.0596284
VIT_04s0008g00770	0.0596291
VIT_00s0207g00210	0.0596927
VIT_04s0023g02040	0.0597665
VIT_00s0299g00060	0.0597763
VIT_08s0007g03620	0.0597779
VIT_16s0050g00750	0.059917
VIT_07s0031g00650	0.0599742
VIT_10s0003g00890	0.0600087
VIT_06s0061g00410	0.0600541
VIT_01s0011g03410	0.0600567
VIT_05s0020g03430	0.0600698
VIT_02s0087g00790	0.0601063
VIT_14s0006g00350	0.0601183
VIT_07s0005g01330	0.0601289
VIT_08s0007g05070	0.0601296
VIT_19s0014g01250	0.0601523
VIT_16s0098g00370	0.0602052
VIT_07s0031g00820	0.0602153
VIT_15s0046g03570	0.0602261
VIT_18s0001g15400	0.0602378
VIT_00s0324g00040	0.0602895
VIT_17s0000g01540	0.0603251
VIT_00s1491g00020	0.060337
VIT_08s0007g02490	0.0603448
VIT_14s0066g00480	0.060385
VIT_01s0026g01470	0.0604031
VIT_01s0026g02410	0.0604251
VIT_17s0000g02840	0.0604358
VIT_01s0010g03790	0.0604681
VIT_11s0016g02310	0.0605586
VIT_15s0046g01050	0.0605821
VIT_16s0022g02110	0.0606439
VIT_14s0060g00970	0.0606551
VIT_13s0019g00550	0.0607232
VIT_13s0064g01210	0.0607374
VIT_01s0011g00930	0.0608647
VIT_03s0038g01780	0.0608979
VIT_08s0040g00770	0.0609273
VIT_05s0049g01160	0.0609431
VIT_01s0182g00020	0.0609597
VIT_04s0008g06040	0.0609816
VIT_07s0031g02500	0.0609933
VIT_13s0067g02270	0.0610603
VIT_11s0016g00420	0.0610691
VIT_18s0001g00090	0.0610764
VIT_08s0040g02330	0.061197
VIT_17s0000g05970	0.061214
VIT_07s0031g00210	0.0612821
VIT_00s0551g00020	0.0612878
VIT_08s0007g03000	0.0613106
VIT_17s0053g00620	0.0613775
VIT_06s0061g01340	0.0613862
VIT_04s0008g05020	0.0614308
VIT_19s0090g01080	0.0614331
VIT_05s0020g02240	0.0614355
VIT_09s0002g01760	0.0614376
VIT_01s0137g00790	0.0614649
VIT_14s0083g00160	0.0614753
VIT_02s0109g00080	0.0614811
VIT_13s0019g03260	0.0615607
VIT_17s0000g03870	0.0615641
VIT_18s0001g05550	0.0615909
VIT_16s0050g00080	0.0616431
VIT_07s0031g02750	0.0616554
VIT_08s0007g00530	0.0616691
VIT_09s0002g01850	0.061741
VIT_09s0002g04300	0.061843
VIT_04s0008g00630	0.061852
VIT_13s0067g03600	0.0618557
VIT_08s0007g07010	0.0618818
VIT_05s0020g04430	0.0619406
VIT_19s0014g00400	0.0619675
VIT_11s0016g02690	0.061984
VIT_16s0050g01990	0.0620059
VIT_14s0060g01510	0.0620437
VIT_01s0010g03700	0.062069
VIT_05s0020g04040	0.0620876
VIT_15s0046g02460	0.0620986
VIT_14s0060g01550	0.0621525
VIT_17s0000g09990	0.0621613
VIT_03s0063g00850	0.0621803
VIT_04s0079g00800	0.0621805
VIT_03s0017g01060	0.0621838
VIT_15s0046g00140	0.0621966
VIT_11s0016g00840	0.0622571
VIT_00s0264g00120	0.0622907
VIT_04s0008g01430	0.0623161
VIT_11s0206g00120	0.0623645
VIT_08s0040g01480	0.0623662
VIT_14s0066g02550	0.0623792
VIT_18s0001g12240	0.0623807
VIT_09s0002g08260	0.0624109
VIT_16s0100g00320	0.0624242
VIT_00s0323g00030	0.0624324
VIT_19s0015g01040	0.0624381
VIT_09s0002g08480	0.0624998
VIT_13s0019g00510	0.0625108
VIT_10s0116g01000	0.0625491
VIT_18s0072g00630	0.062594
VIT_08s0040g01410	0.0626437
VIT_18s0001g08970	0.0626438
VIT_08s0007g05690	0.0626534
VIT_16s0039g01410	0.0626622
VIT_03s0038g02500	0.0626784
VIT_16s0039g01820	0.0626848
VIT_17s0000g06450	0.0627001
VIT_11s0016g04850	0.0627174
VIT_10s0003g03830	0.0627348
VIT_08s0105g00490	0.0627662
VIT_06s0009g02350	0.0628073
VIT_08s0007g05260	0.0628362
VIT_01s0026g00170	0.0628374
VIT_02s0025g04410	0.0629267
VIT_05s0029g00240	0.0629867
VIT_15s0024g00390	0.0629889
VIT_06s0004g04270	0.0630268
VIT_19s0014g00550	0.0630327
VIT_19s0090g00430	0.0630434
VIT_13s0067g00710	0.0630911
VIT_17s0053g00680	0.0630989
VIT_01s0026g00240	0.0631243
VIT_08s0040g03280	0.0632045
VIT_17s0000g01910	0.0632404
VIT_08s0007g08370	0.0632593
VIT_07s0031g00620	0.0632667
VIT_05s0049g01930	0.0632753
VIT_18s0001g07240	0.0632836
VIT_19s0085g00260	0.0633043
VIT_09s0002g02600	0.0633591
VIT_14s0068g01460	0.0633744
VIT_07s0005g00540	0.0633857
VIT_04s0008g05590	0.0634618
VIT_14s0060g00690	0.06352
VIT_06s0004g06590	0.0635261
VIT_06s0004g06120	0.0635553
VIT_04s0023g00440	0.0635576
VIT_13s0019g03860	0.0636462
VIT_19s0177g00140	0.0636836
VIT_02s0025g00310	0.0636892
VIT_18s0001g12750	0.0637016
VIT_14s0060g01080	0.0637075
VIT_12s0057g00600	0.0637723
VIT_04s0023g00800	0.0637957
VIT_05s0020g01910	0.063798
VIT_11s0016g03630	0.0638159
VIT_11s0016g00200	0.0638289
VIT_17s0119g00070	0.0638533
VIT_04s0023g03190	0.0639177
VIT_08s0007g07450	0.0639191
VIT_04s0043g00440	0.0639791
VIT_06s0004g06050	0.0640222
VIT_08s0007g01570	0.0640412
VIT_19s0085g00380	0.064073
VIT_03s0038g00800	0.0641058
VIT_05s0062g00120	0.0641169
VIT_02s0025g02010	0.0641348
VIT_12s0034g01370	0.0641662
VIT_09s0002g06870	0.0641767
VIT_03s0038g04040	0.0641878
VIT_11s0052g01370	0.0641925
VIT_02s0154g00460	0.0641936
VIT_08s0056g00710	0.0642505
VIT_01s0011g04630	0.0642635
VIT_14s0171g00160	0.0642707
VIT_00s1674g00010	0.0642798
VIT_11s0016g05120	0.0643031
VIT_10s0003g01360	0.0643163
VIT_18s0001g02470	0.064371
VIT_04s0079g00680	0.0643787
VIT_07s0005g03310	0.0644021
VIT_08s0007g03130	0.0644539
VIT_11s0016g02680	0.0644658
VIT_08s0007g03960	0.0644686
VIT_00s0415g00050	0.0644754
VIT_06s0004g04250	0.0644804
VIT_18s0001g01090	0.0645507
VIT_09s0002g01620	0.064552
VIT_14s0068g01280	0.0646061
VIT_13s0067g03560	0.06462
VIT_07s0031g01730	0.0646288
VIT_16s0098g01100	0.0646487
VIT_14s0006g03240	0.0646577
VIT_14s0060g02270	0.0647185
VIT_14s0060g01630	0.064756
VIT_04s0023g01450	0.0648017
VIT_11s0016g02170	0.0648038
VIT_16s0050g00960	0.064829
VIT_09s0002g01600	0.0649179
VIT_15s0048g01290	0.064925
VIT_01s0010g03600	0.0649736
VIT_14s0108g01280	0.0649741
VIT_05s0077g01010	0.0649808
VIT_13s0064g00840	0.064987
VIT_13s0064g01390	0.0650102
VIT_01s0150g00610	0.0650892
VIT_15s0021g02690	0.0651138
VIT_05s0102g00750	0.0651317
VIT_18s0001g03560	0.0651772
VIT_13s0064g00730	0.0652422
VIT_06s0009g01000	0.0652837
VIT_07s0104g00310	0.0652953
VIT_12s0028g03730	0.0654292
VIT_14s0083g00530	0.0654811
VIT_02s0033g01160	0.0655019
VIT_06s0061g01600	0.0655262
VIT_13s0019g03560	0.0655385
VIT_07s0005g00660	0.0655807
VIT_16s0039g02410	0.0655962
VIT_18s0001g05730	0.0656087
VIT_05s0077g02290	0.0656245
VIT_06s0004g03890	0.0656246
VIT_16s0100g01280	0.0656858
VIT_08s0217g00020	0.0657743
VIT_01s0150g00570	0.0657958
VIT_03s0088g00330	0.0658026
VIT_11s0016g00020	0.0658328
VIT_02s0154g00100	0.0658495
VIT_00s0203g00190	0.0658937
VIT_06s0004g02900	0.0659321
VIT_08s0007g07180	0.0659379
VIT_10s0116g00510	0.0659965
VIT_04s0008g00720	0.0661615
VIT_10s0042g00070	0.066189
VIT_16s0039g02120	0.0662205
VIT_08s0007g00780	0.0663167
VIT_09s0002g07880	0.066368
VIT_16s0039g00200	0.0663877
VIT_03s0038g02940	0.0664454
VIT_03s0038g02470	0.0664498
VIT_01s0026g00250	0.0664647
VIT_00s0260g00080	0.0666164
VIT_15s0021g01000	0.066683
VIT_13s0064g01050	0.066694
VIT_19s0090g00390	0.0667434
VIT_02s0025g05140	0.0668095
VIT_12s0057g00020	0.0668517
VIT_07s0005g03350	0.0668767
VIT_08s0007g03830	0.0669006
VIT_01s0011g05330	0.0669212
VIT_01s0011g06630	0.0669236
VIT_07s0005g02450	0.0669287
VIT_08s0058g00200	0.0669459
VIT_17s0000g08830	0.0669879
VIT_01s0011g01660	0.0669933
VIT_03s0038g01820	0.0670258
VIT_18s0001g13630	0.067054
VIT_01s0146g00270	0.0670556
VIT_13s0047g00250	0.0670834
VIT_15s0046g03680	0.0671373
VIT_08s0007g07050	0.067167
VIT_15s0046g03670	0.0671917
VIT_14s0081g00480	0.0672043
VIT_09s0070g00580	0.0672639
VIT_09s0002g00980	0.067323
VIT_18s0001g09910	0.0673661
VIT_13s0047g00170	0.0673724
VIT_07s0005g00450	0.0674285
VIT_10s0116g01480	0.067475
VIT_01s0026g01590	0.0674924
VIT_14s0108g00080	0.0674927
VIT_05s0049g01790	0.0675034
VIT_04s0023g01650	0.0675316
VIT_03s0038g04670	0.0675966
VIT_07s0031g03200	0.0676705
VIT_15s0021g00570	0.0676916
VIT_02s0025g02000	0.0677771
VIT_05s0029g01370	0.0677872
VIT_07s0005g00030	0.0678765
VIT_05s0102g00160	0.0679462
VIT_17s0000g04020	0.0679751
VIT_07s0005g02170	0.068014
VIT_03s0097g00570	0.0680598
VIT_01s0011g03590	0.0680701
VIT_11s0016g02650	0.0680773
VIT_04s0023g00600	0.0680778
VIT_09s0002g04320	0.0680822
VIT_19s0090g00280	0.0680845
VIT_08s0007g07420	0.0680991
VIT_06s0080g00160	0.068135
VIT_08s0056g01170	0.0681519
VIT_12s0028g01800	0.0681522
VIT_03s0038g03970	0.0681728
VIT_19s0014g00980	0.0681886
VIT_05s0020g01500	0.0681922
VIT_14s0036g00930	0.0683045
VIT_17s0000g03610	0.0683146
VIT_11s0118g00800	0.0683365
VIT_03s0063g02030	0.0683594
VIT_10s0116g01740	0.0684
VIT_16s0050g00610	0.0684741
VIT_01s0026g01860	0.0685434
VIT_19s0090g00050	0.0685721
VIT_18s0001g02650	0.0686052
VIT_17s0000g01130	0.0686108
VIT_11s0037g00850	0.0686114
VIT_06s0004g04720	0.0686119
VIT_08s0040g03360	0.0686352
VIT_01s0011g02820	0.0686546
VIT_18s0001g11370	0.0686558
VIT_02s0025g00480	0.0686594
VIT_18s0001g10100	0.0687538
VIT_13s0019g04590	0.0687545
VIT_01s0127g00060	0.0687657
VIT_18s0122g00870	0.0687875
VIT_00s0259g00120	0.0688548
VIT_10s0003g00010	0.0688605
VIT_09s0002g01420	0.0689297
VIT_14s0066g02380	0.0689847
VIT_03s0017g02360	0.0689972
VIT_06s0004g05220	0.0690175
VIT_08s0007g07290	0.069041
VIT_14s0068g00680	0.0690479
VIT_05s0094g01390	0.0690757
VIT_17s0000g03680	0.0690852
VIT_16s0115g00310	0.0691359
VIT_05s0051g00450	0.0691731
VIT_14s0068g01640	0.069217
VIT_02s0025g04710	0.0692414
VIT_06s0004g06880	0.0692656
VIT_03s0038g00790	0.0693089
VIT_17s0000g09310	0.0693184
VIT_07s0104g00510	0.0693204
VIT_04s0008g06130	0.0693518
VIT_15s0021g00920	0.0693585
VIT_17s0000g03530	0.0693607
VIT_06s0009g00260	0.0693611
VIT_02s0025g00380	0.0693654
VIT_07s0104g01290	0.0693806
VIT_00s0225g00010	0.0694139
VIT_07s0031g01300	0.0694253
VIT_08s0056g00200	0.0695035
VIT_00s0207g00090	0.0695333
VIT_04s0008g00810	0.0695512
VIT_11s0016g04390	0.0695997
VIT_01s0010g02390	0.0696156
VIT_04s0210g00220	0.0696231
VIT_00s0698g00010	0.069647
VIT_11s0016g03210	0.0696525
VIT_18s0041g01900	0.0696543
VIT_07s0191g00190	0.0696584
VIT_10s0003g02250	0.069734
VIT_00s0211g00120	0.0697506
VIT_14s0068g01590	0.0697527
VIT_18s0072g00710	0.0698424
VIT_13s0064g00020	0.0698487
VIT_09s0002g05710	0.0698888
VIT_15s0048g01890	0.0699069
VIT_08s0007g08690	0.0699118
VIT_18s0001g07130	0.0699124
VIT_00s0532g00030	0.0699386
VIT_16s0039g00610	0.0699395
VIT_05s0077g00910	0.0699397
VIT_10s0003g03130	0.0699811
VIT_17s0000g04350	0.0700333
VIT_09s0018g01710	0.070052
VIT_17s0000g03730	0.0700534
VIT_11s0016g03070	0.0700715
VIT_17s0000g06430	0.0700918
VIT_11s0037g00330	0.0701436
VIT_17s0000g00580	0.0701847
VIT_06s0004g02630	0.0701994
VIT_02s0154g00330	0.070211
VIT_08s0007g08390	0.0702536
VIT_15s0021g01160	0.0702675
VIT_05s0062g00220	0.0702677
VIT_09s0002g00610	0.0702707
VIT_10s0003g03160	0.0702771
VIT_06s0004g07730	0.0702975
VIT_18s0072g00400	0.0703606
VIT_06s0009g01180	0.0704088
VIT_07s0005g03360	0.0704095
VIT_13s0067g03320	0.0704413
VIT_05s0077g00130	0.0704469
VIT_01s0011g02330	0.0704694
VIT_14s0060g01340	0.0704696
VIT_17s0000g00610	0.0704852
VIT_13s0067g01820	0.0705144
VIT_01s0026g01770	0.0705537
VIT_08s0040g00400	0.0705608
VIT_13s0084g00620	0.0705705
VIT_09s0002g04340	0.0705714
VIT_07s0005g00770	0.0705926
VIT_05s0020g02150	0.0706518
VIT_08s0007g08130	0.0706529
VIT_00s0981g00010	0.0706543
VIT_13s0019g05240	0.0706619
VIT_05s0094g00990	0.0707279
VIT_16s0039g01610	0.0707295
VIT_09s0002g07530	0.0707297
VIT_13s0106g00640	0.0707359
VIT_02s0025g00200	0.0707547
VIT_08s0056g00190	0.0707845
VIT_07s0031g01600	0.070811
VIT_00s0253g00150	0.0708496
VIT_18s0001g08890	0.0708523
VIT_18s0001g10780	0.0708968
VIT_08s0105g00440	0.0709142
VIT_17s0000g08410	0.07094
VIT_11s0016g04230	0.0709515
VIT_04s0023g03510	0.0709571
VIT_18s0001g02260	0.0709649
VIT_01s0011g05560	0.070974
VIT_07s0005g02160	0.0709774
VIT_14s0060g00820	0.0709792
VIT_15s0021g02480	0.0710456
VIT_18s0001g13260	0.071047
VIT_12s0134g00060	0.071048
VIT_11s0065g00320	0.0710614
VIT_00s0759g00010	0.0710834
VIT_08s0007g03490	0.0711056
VIT_07s0005g00180	0.0711176
VIT_05s0020g03180	0.0711496
VIT_14s0060g02140	0.071156
VIT_08s0040g00890	0.0712606
VIT_05s0020g02880	0.0712753
VIT_08s0007g05370	0.0713287
VIT_08s0007g03850	0.0713289
VIT_17s0000g07810	0.07141
VIT_15s0021g01650	0.0714131
VIT_07s0031g01740	0.0714586
VIT_00s0187g00220	0.0714834
VIT_18s0001g11470	0.0714954
VIT_05s0124g00360	0.0715191
VIT_01s0010g01770	0.0715221
VIT_01s0137g00420	0.0715383
VIT_18s0001g14400	0.0715398
VIT_06s0004g08460	0.0715787
VIT_17s0000g08670	0.0715887
VIT_14s0066g01440	0.0715933
VIT_07s0005g02000	0.0716221
VIT_11s0037g00430	0.0716222
VIT_06s0004g04280	0.0716297
VIT_13s0019g00530	0.0716416
VIT_12s0057g01000	0.0716434
VIT_18s0122g01190	0.0716704
VIT_05s0020g02340	0.0717211
VIT_00s0551g00010	0.0717222
VIT_00s0415g00060	0.0718401
VIT_16s0039g02160	0.0718775
VIT_00s0225g00130	0.071884
VIT_13s0067g03290	0.0718883
VIT_14s0171g00120	0.0719035
VIT_10s0042g00960	0.0719124
VIT_04s0008g01300	0.0719267
VIT_14s0030g01560	0.0719516
VIT_05s0049g01040	0.0719706
VIT_03s0038g02280	0.0720295
VIT_00s0227g00110	0.0720573
VIT_08s0040g01940	0.072075
VIT_04s0008g01960	0.0720849
VIT_03s0017g01980	0.0721113
VIT_09s0002g00350	0.072114
VIT_04s0008g02930	0.0721619
VIT_00s0199g00150	0.0721929
VIT_01s0010g03660	0.0721982
VIT_17s0000g09130	0.0722255
VIT_03s0088g01190	0.0722499
VIT_07s0005g01100	0.072379
VIT_08s0032g00900	0.0724172
VIT_08s0056g01570	0.0724361
VIT_09s0002g03380	0.0724914
VIT_00s0373g00040	0.0725462
VIT_12s0059g01150	0.0725653
VIT_08s0058g01410	0.0725835
VIT_04s0008g01730	0.0725961
VIT_01s0010g03620	0.0725976
VIT_08s0040g02220	0.0726138
VIT_08s0007g02090	0.0726144
VIT_14s0006g03200	0.072664
VIT_02s0025g04590	0.0726673
VIT_11s0016g04780	0.0727333
VIT_12s0028g02340	0.0727417
VIT_15s0021g00500	0.0727418
VIT_00s0337g00060	0.0727943
VIT_14s0006g02020	0.0728353
VIT_03s0063g02610	0.0729494
VIT_03s0038g00970	0.0729776
VIT_14s0108g00460	0.0730639
VIT_16s0098g01780	0.07314
VIT_08s0040g03070	0.0731426
VIT_18s0001g11800	0.0731739
VIT_13s0019g03680	0.0731914
VIT_16s0098g01010	0.0732108
VIT_12s0059g02650	0.073231
VIT_06s0004g06130	0.0732355
VIT_12s0057g01010	0.0732549
VIT_00s0865g00030	0.0732569
VIT_14s0066g01320	0.0732609
VIT_12s0057g00530	0.0732641
VIT_18s0001g11380	0.0733067
VIT_05s0102g00130	0.0733191
VIT_13s0147g00060	0.073331
VIT_08s0040g00300	0.0733479
VIT_18s0041g00360	0.0733514
VIT_13s0019g01100	0.0733555
VIT_06s0009g03660	0.0735336
VIT_03s0063g02580	0.0736137
VIT_07s0151g00650	0.0737211
VIT_18s0001g01820	0.0738048
VIT_08s0007g02030	0.0738085
VIT_09s0002g04020	0.0738266
VIT_06s0080g01100	0.0738626
VIT_07s0151g00690	0.0738821
VIT_03s0038g03610	0.0739182
VIT_02s0025g01520	0.0739708
VIT_12s0142g00420	0.0739712
VIT_14s0128g00220	0.0739822
VIT_05s0020g02990	0.0740091
VIT_19s0015g00520	0.0740286
VIT_05s0020g01480	0.0740355
VIT_14s0006g02010	0.0741038
VIT_10s0597g00030	0.0741095
VIT_17s0000g09690	0.0741174
VIT_17s0119g00050	0.0741459
VIT_12s0035g01980	0.0741489
VIT_19s0014g03320	0.0741512
VIT_08s0007g01040	0.0741882
VIT_18s0001g14530	0.0742081
VIT_14s0171g00310	0.0742116
VIT_14s0108g01290	0.0742469
VIT_06s0004g05030	0.0742939
VIT_06s0080g01080	0.074311
VIT_00s0174g00190	0.0743226
VIT_11s0103g00220	0.0743425
VIT_01s0010g03640	0.0743503
VIT_02s0241g00080	0.0744174
VIT_16s0100g01230	0.0744357
VIT_02s0025g00130	0.0744536
VIT_05s0020g00390	0.0745283
VIT_02s0012g02220	0.0745311
VIT_17s0000g04640	0.0745337
VIT_10s0116g01540	0.074538
VIT_10s0003g05630	0.0745561
VIT_16s0050g02410	0.0745679
VIT_06s0004g04240	0.0746083
VIT_07s0005g03980	0.0746262
VIT_19s0027g00590	0.0746335
VIT_15s0048g02580	0.0746413
VIT_04s0008g06030	0.074647
VIT_08s0058g00370	0.0746593
VIT_07s0141g00620	0.0746708
VIT_01s0150g00130	0.0746718
VIT_03s0038g01340	0.0747335
VIT_13s0064g01450	0.0747495
VIT_12s0055g00700	0.0747675
VIT_16s0050g01490	0.0748177
VIT_03s0038g03250	0.0748332
VIT_18s0001g04160	0.0749288
VIT_05s0020g02430	0.074936
VIT_06s0061g01250	0.0750146
VIT_16s0098g00830	0.0750587
VIT_12s0034g01780	0.0750671
VIT_16s0098g01530	0.0750686
VIT_04s0008g01410	0.0751052
VIT_05s0062g01080	0.0751179
VIT_04s0008g02100	0.0751374
VIT_00s0616g00020	0.0751668
VIT_09s0002g06920	0.0751996
VIT_05s0049g01310	0.0752183
VIT_00s0250g00020	0.0752268
VIT_06s0009g00270	0.0752421
VIT_13s0019g00250	0.0752523
VIT_09s0002g05940	0.0752588
VIT_16s0098g01200	0.0752654
VIT_07s0129g00330	0.0752673
VIT_03s0038g00720	0.0753034
VIT_13s0067g02510	0.0753223
VIT_08s0007g00120	0.0753808
VIT_04s0023g01710	0.0753914
VIT_02s0033g01370	0.075475
VIT_12s0028g00520	0.0755213
VIT_18s0001g08090	0.0755432
VIT_01s0011g02090	0.0755657
VIT_02s0012g00180	0.0755724
VIT_18s0001g05680	0.0755768
VIT_13s0064g01280	0.0755897
VIT_05s0020g04980	0.0756803
VIT_01s0011g04760	0.0756883
VIT_14s0060g01100	0.0757108
VIT_05s0077g00630	0.0757724
VIT_13s0019g01060	0.07581
VIT_07s0104g01410	0.0758163
VIT_13s0073g00120	0.0758472
VIT_16s0098g01650	0.0758498
VIT_10s0071g00660	0.0758607
VIT_06s0004g08180	0.0758731
VIT_19s0014g03850	0.0759071
VIT_19s0014g04710	0.0759119
VIT_00s0189g00020	0.0759271
VIT_11s0016g03240	0.0759438
VIT_19s0014g05020	0.0759442
VIT_03s0038g00440	0.0759504
VIT_04s0008g03750	0.0759549
VIT_04s0023g03620	0.0759742
VIT_15s0021g00460	0.076011
VIT_01s0146g00110	0.0760226
VIT_08s0007g07310	0.0760299
VIT_18s0001g10820	0.076147
VIT_00s0229g00170	0.0762099
VIT_01s0127g00740	0.0762138
VIT_17s0000g01200	0.0762321
VIT_08s0007g03530	0.0762457
VIT_12s0028g01080	0.0762461
VIT_18s0001g08220	0.0762747
VIT_12s0035g00270	0.0762815
VIT_19s0014g02880	0.0763088
VIT_04s0044g01140	0.076344
VIT_03s0017g02160	0.0763485
VIT_15s0046g02910	0.076385
VIT_18s0001g11750	0.0763932
VIT_06s0004g08360	0.0764572
VIT_05s0029g00310	0.0765164
VIT_14s0066g02560	0.0765468
VIT_07s0104g00590	0.0766439
VIT_00s1547g00010	0.0766498
VIT_14s0060g00830	0.0766936
VIT_15s0021g00830	0.0767685
VIT_10s0116g00010	0.0767722
VIT_11s0016g04870	0.0767799
VIT_19s0014g04770	0.0767895
VIT_18s0001g06720	0.0767941
VIT_13s0019g00910	0.0768507
VIT_17s0000g08520	0.0768538
VIT_05s0102g01220	0.0768646
VIT_18s0001g07230	0.0768969
VIT_00s0226g00170	0.0769114
VIT_09s0002g04220	0.0769129
VIT_14s0066g00470	0.0769238
VIT_04s0008g05480	0.0769424
VIT_14s0066g01100	0.0769605
VIT_06s0009g01190	0.0769714
VIT_10s0003g01480	0.0770209
VIT_06s0080g00740	0.0770455
VIT_10s0405g00020	0.0770694
VIT_07s0141g00200	0.0770749
VIT_01s0127g00380	0.0770767
VIT_11s0118g00450	0.0770907
VIT_00s0203g00040	0.0771081
VIT_14s0060g02280	0.0771092
VIT_18s0076g00330	0.0771145
VIT_01s0011g06130	0.0771321
VIT_17s0000g04150	0.077158
VIT_00s0880g00020	0.0772003
VIT_13s0067g00180	0.0772296
VIT_16s0039g02170	0.0772327
VIT_02s0012g01180	0.0772388
VIT_10s0003g04580	0.0772443
VIT_03s0091g00430	0.0772481
VIT_19s0027g01940	0.0772513
VIT_02s0025g03210	0.0772577
VIT_05s0077g00750	0.0772596
VIT_08s0105g00230	0.0772789
VIT_11s0016g02050	0.0773632
VIT_19s0014g03740	0.0773765
VIT_13s0084g00790	0.0773907
VIT_11s0016g04060	0.0773939
VIT_14s0060g01170	0.0774337
VIT_07s0005g06290	0.0774483
VIT_14s0083g00450	0.0775112
VIT_01s0011g01820	0.077522
VIT_11s0052g00730	0.0775295
VIT_03s0063g00130	0.0775592
VIT_07s0005g03510	0.0775713
VIT_17s0000g06280	0.0775857
VIT_08s0007g06230	0.0776231
VIT_18s0041g00370	0.0776355
VIT_18s0001g13250	0.0776773
VIT_18s0001g02680	0.0776794
VIT_04s0023g02700	0.0776849
VIT_06s0004g08220	0.0777355
VIT_07s0005g06490	0.0777874
VIT_18s0001g01660	0.0778117
VIT_08s0007g07320	0.0778146
VIT_04s0043g00720	0.0778163
VIT_15s0048g00750	0.0778472
VIT_12s0035g01140	0.0779939
VIT_18s0001g05440	0.078007
VIT_09s0002g02280	0.0780209
VIT_17s0000g00900	0.078026
VIT_01s0010g02280	0.0780788
VIT_01s0026g01650	0.0780853
VIT_16s0013g00610	0.0782499
VIT_15s0046g00740	0.078253
VIT_16s0039g00990	0.0782552
VIT_11s0016g03110	0.0783108
VIT_13s0074g00230	0.0783425
VIT_11s0052g01800	0.0783518
VIT_14s0068g01940	0.0783691
VIT_13s0067g02700	0.078374
VIT_18s0157g00020	0.0784002
VIT_07s0005g00200	0.0784312
VIT_14s0006g03060	0.078483
VIT_18s0122g00510	0.0784918
VIT_04s0023g03010	0.0784932
VIT_05s0020g01830	0.0785123
VIT_06s0004g04230	0.0785307
VIT_08s0007g02200	0.0785462
VIT_06s0080g01230	0.0785576
VIT_16s0100g00520	0.0785844
VIT_06s0004g08410	0.0785934
VIT_04s0008g00160	0.0786373
VIT_05s0020g01710	0.0786585
VIT_01s0026g00920	0.0786809
VIT_05s0077g01070	0.0787437
VIT_11s0016g05390	0.078762
VIT_02s0012g02520	0.0788
VIT_02s0012g01330	0.07881
VIT_00s0662g00040	0.0788982
VIT_13s0064g01220	0.0789028
VIT_01s0026g02650	0.0789192
VIT_07s0005g00010	0.0789367
VIT_06s0004g00880	0.078942
VIT_16s0039g02780	0.0789857
VIT_01s0011g01960	0.0790155
VIT_07s0031g00600	0.0790181
VIT_17s0000g07650	0.0790223
VIT_11s0016g05300	0.0790461
VIT_00s0260g00060	0.0790865
VIT_14s0006g03040	0.0791217
VIT_14s0068g02070	0.0791304
VIT_01s0010g01260	0.0791498
VIT_14s0006g02910	0.0791544
VIT_07s0031g03050	0.0791694
VIT_17s0000g00400	0.079204
VIT_07s0031g00640	0.0792189
VIT_02s0012g00560	0.079223
VIT_02s0025g04150	0.0792476
VIT_11s0103g00270	0.0792482
VIT_04s0008g04210	0.0792758
VIT_07s0141g00210	0.0792922
VIT_05s0049g00390	0.079325
VIT_01s0011g04500	0.079363
VIT_16s0022g02070	0.0793885
VIT_12s0028g01100	0.0794091
VIT_11s0052g00980	0.079434
VIT_00s0313g00030	0.0794589
VIT_07s0005g00230	0.0794693
VIT_14s0066g00560	0.0794706
VIT_01s0026g02350	0.0794918
VIT_12s0028g03180	0.0795088
VIT_07s0005g04920	0.0795361
VIT_08s0007g07460	0.0795947
VIT_14s0068g01690	0.0796005
VIT_03s0063g00680	0.0796108
VIT_08s0007g08300	0.0796286
VIT_16s0050g01450	0.0796486
VIT_00s0445g00020	0.0796637
VIT_01s0150g00520	0.0797098
VIT_02s0012g00930	0.0797208
VIT_18s0086g00230	0.079775
VIT_03s0091g00740	0.0797868
VIT_18s0001g03850	0.0797934
VIT_06s0009g02790	0.0798005
VIT_10s0003g01230	0.0798694
VIT_05s0020g00970	0.0798927
VIT_13s0158g00140	0.0799261
VIT_04s0023g02450	0.0799485
VIT_05s0062g00910	0.0799862
VIT_12s0028g00710	0.0800286
VIT_13s0019g05080	0.0800441
VIT_00s0670g00010	0.0800844
VIT_05s0049g01840	0.0801616
VIT_18s0001g15410	0.0801764
VIT_10s0003g02790	0.0802081
VIT_01s0026g02100	0.080295
VIT_12s0028g00320	0.080338
VIT_01s0011g02910	0.0804191
VIT_11s0016g00650	0.0804206
VIT_03s0091g00080	0.080477
VIT_08s0040g01700	0.080504
VIT_01s0026g02110	0.0805387
VIT_01s0011g00370	0.0805585
VIT_08s0007g07340	0.0805947
VIT_05s0020g03550	0.0806056
VIT_17s0053g00320	0.0806312
VIT_17s0000g05050	0.0806452
VIT_17s0000g01550	0.0806681
VIT_17s0000g06230	0.0806735
VIT_19s0177g00070	0.0807452
VIT_16s0039g02180	0.0807778
VIT_07s0005g05160	0.0808259
VIT_00s1355g00010	0.0808441
VIT_04s0008g05030	0.0808732
VIT_17s0000g09500	0.0809017
VIT_12s0057g01270	0.0809483
VIT_02s0012g00080	0.0809585
VIT_17s0000g04690	0.0809658
VIT_15s0046g01280	0.0809688
VIT_14s0083g00400	0.0809717
VIT_13s0067g03810	0.0809863
VIT_04s0008g00650	0.0809963
VIT_04s0023g00840	0.081013
VIT_06s0004g08280	0.0810265
VIT_08s0007g07090	0.0810811
VIT_11s0118g00760	0.0811281
VIT_16s0100g00530	0.0811318
VIT_11s0037g00080	0.081145
VIT_14s0068g01030	0.0811877
VIT_06s0004g02770	0.0812017
VIT_08s0056g00620	0.0812572
VIT_10s0003g01640	0.0812609
VIT_01s0010g03320	0.0812789
VIT_06s0004g08380	0.0813456
VIT_17s0000g07840	0.0814135
VIT_19s0014g01020	0.0814289
VIT_04s0044g01310	0.0814327
VIT_17s0000g04230	0.081463
VIT_04s0044g00320	0.0814734
VIT_19s0014g01570	0.0814899
VIT_17s0000g00320	0.0814951
VIT_08s0040g00040	0.0815371
VIT_14s0068g01960	0.0816104
VIT_03s0038g03680	0.0816144
VIT_06s0004g04090	0.0816449
VIT_08s0007g04760	0.081646
VIT_09s0002g02340	0.0816485
VIT_00s0878g00030	0.08168
VIT_15s0048g02990	0.0817162
VIT_06s0004g04020	0.0817324
VIT_08s0007g06190	0.0817541
VIT_09s0002g06000	0.0817968
VIT_07s0104g00240	0.0818232
VIT_01s0137g00210	0.0818296
VIT_01s0150g00620	0.0818363
VIT_15s0021g00940	0.0818568
VIT_06s0004g00840	0.0818655
VIT_15s0048g02830	0.0818828
VIT_09s0002g07210	0.0819791
VIT_07s0031g00160	0.0819919
VIT_07s0005g04340	0.0821073
VIT_00s2871g00010	0.0821397
VIT_07s0151g00490	0.0821752
VIT_14s0006g00640	0.0822314
VIT_17s0000g01240	0.0822414
VIT_07s0130g00170	0.0822865
VIT_18s0122g00500	0.0823069
VIT_13s0064g01360	0.0823215
VIT_15s0046g03200	0.0823516
VIT_13s0064g00970	0.0823521
VIT_08s0040g02540	0.0823839
VIT_04s0008g02720	0.0824124
VIT_09s0002g03450	0.0824326
VIT_16s0098g00270	0.0824595
VIT_08s0040g03230	0.0824875
VIT_08s0007g03300	0.0825348
VIT_16s0050g01160	0.0825387
VIT_07s0005g03540	0.0825431
VIT_07s0129g00410	0.0825667
VIT_06s0004g02330	0.0825893
VIT_15s0046g00260	0.0826175
VIT_14s0060g01490	0.0827206
VIT_10s0003g02660	0.0827577
VIT_10s0042g00800	0.0827929
VIT_15s0046g02330	0.08283
VIT_04s0044g01450	0.082838
VIT_00s0868g00020	0.0828463
VIT_00s0391g00060	0.08285
VIT_04s0023g02050	0.0829242
VIT_02s0012g01250	0.0829317
VIT_02s0025g02990	0.0829612
VIT_18s0041g00730	0.0829669
VIT_01s0010g03380	0.0829742
VIT_06s0004g06540	0.0830137
VIT_18s0001g00690	0.0830296
VIT_07s0005g04610	0.0830394
VIT_19s0014g01640	0.0831034
VIT_03s0063g01770	0.0832392
VIT_08s0040g02860	0.0832696
VIT_14s0006g02830	0.0833362
VIT_08s0058g00320	0.0833528
VIT_01s0011g06540	0.0833767
VIT_04s0069g01000	0.0834166
VIT_06s0061g00460	0.0834688
VIT_02s0025g01570	0.083478
VIT_05s0094g00400	0.0834799
VIT_11s0016g03440	0.0834986
VIT_08s0007g04190	0.0835234
VIT_17s0000g05680	0.0835579
VIT_02s0025g02150	0.0835937
VIT_06s0004g03660	0.0835975
VIT_03s0017g00460	0.0836011
VIT_12s0057g01240	0.0836126
VIT_18s0001g12760	0.0836492
VIT_04s0023g01810	0.0836514
VIT_13s0067g00390	0.0836619
VIT_16s0098g00660	0.0836696
VIT_03s0091g00360	0.0836807
VIT_06s0004g07940	0.0837135
VIT_01s0011g04020	0.0837164
VIT_05s0094g01240	0.0837476
VIT_06s0004g06020	0.0837481
VIT_06s0061g00750	0.0837514
VIT_14s0068g02110	0.0837918
VIT_14s0030g01270	0.0838533
VIT_00s0868g00010	0.0839032
VIT_09s0002g05770	0.0839344
VIT_00s0264g00030	0.0839429
VIT_06s0004g07060	0.0839881
VIT_09s0002g02330	0.0839922
VIT_05s0094g00750	0.0840175
VIT_15s0048g00530	0.0840465
VIT_19s0014g03510	0.0840639
VIT_13s0067g00160	0.0840657
VIT_16s0098g01280	0.0840711
VIT_14s0068g01020	0.0840985
VIT_18s0001g05810	0.0841072
VIT_19s0015g01330	0.0841407
VIT_08s0007g02300	0.0841705
VIT_18s0041g00650	0.0841762
VIT_19s0085g00680	0.0842158
VIT_00s1937g00010	0.0842483
VIT_18s0001g09670	0.0842699
VIT_16s0115g00080	0.0842747
VIT_07s0129g00620	0.0843072
VIT_16s0050g02560	0.084325
VIT_09s0002g03680	0.0843612
VIT_12s0059g00260	0.0843631
VIT_12s0057g00680	0.0843988
VIT_06s0061g01240	0.0844005
VIT_04s0023g03210	0.0844146
VIT_18s0001g06070	0.084452
VIT_14s0066g00450	0.0844838
VIT_07s0129g00160	0.0845005
VIT_07s0005g00070	0.0845186
VIT_09s0002g00170	0.084519
VIT_06s0004g02220	0.0845312
VIT_05s0029g00220	0.0845535
VIT_16s0039g02240	0.0845925
VIT_14s0036g01020	0.0845957
VIT_08s0040g02980	0.0846198
VIT_06s0004g06000	0.08468
VIT_05s0077g01180	0.0847343
VIT_01s0026g01930	0.0847619
VIT_19s0090g00460	0.0847856
VIT_07s0151g01110	0.0848074
VIT_03s0038g01470	0.084947
VIT_08s0040g03310	0.0849476
VIT_13s0019g03920	0.0849518
VIT_13s0067g03650	0.0849595
VIT_05s0049g00940	0.0850452
VIT_10s0042g00200	0.0850521
VIT_08s0056g00550	0.08506
VIT_01s0011g04520	0.0851129
VIT_02s0012g01390	0.0851205
VIT_17s0000g05650	0.08514
VIT_07s0130g00140	0.0851702
VIT_16s0013g00520	0.0851717
VIT_09s0018g01780	0.0851746
VIT_18s0117g00130	0.0851894
VIT_02s0012g02240	0.085199
VIT_04s0008g06780	0.0852235
VIT_06s0004g01090	0.0853183
VIT_19s0014g01550	0.0853752
VIT_02s0154g00010	0.0854181
VIT_16s0039g00920	0.0855119
VIT_07s0005g00950	0.0855227
VIT_05s0049g01770	0.0855271
VIT_01s0011g04700	0.0855387
VIT_00s0818g00010	0.0855431
VIT_11s0016g03910	0.0855773
VIT_00s0207g00270	0.0855787
VIT_17s0000g08260	0.0856419
VIT_18s0001g13680	0.0856952
VIT_11s0052g01380	0.0857328
VIT_14s0128g00370	0.0857344
VIT_07s0130g00190	0.0857707
VIT_03s0063g02450	0.0858324
VIT_17s0000g01730	0.0858742
VIT_11s0037g00740	0.0858801
VIT_18s0001g14250	0.085882
VIT_18s0072g00120	0.0858875
VIT_06s0004g01360	0.0858883
VIT_02s0154g00610	0.0859547
VIT_15s0046g02020	0.0859565
VIT_11s0016g04290	0.0860073
VIT_00s0218g00170	0.0860198
VIT_07s0031g01560	0.0860524
VIT_10s0003g04390	0.0860744
VIT_17s0000g07280	0.086084
VIT_01s0010g03610	0.0861051
VIT_07s0005g04970	0.0861172
VIT_06s0004g04810	0.0861189
VIT_09s0002g01160	0.0861457
VIT_06s0004g00360	0.0861574
VIT_12s0028g01260	0.0861622
VIT_16s0022g01420	0.0862172
VIT_04s0008g02290	0.0862497
VIT_07s0130g00480	0.0862792
VIT_02s0025g00640	0.0862905
VIT_06s0004g06710	0.0863091
VIT_06s0009g02230	0.0863722
VIT_02s0012g02250	0.0863968
VIT_15s0107g00310	0.0864251
VIT_07s0151g01080	0.0865246
VIT_18s0072g01080	0.0865318
VIT_07s0005g01660	0.0865387
VIT_04s0008g05330	0.0865583
VIT_14s0068g01180	0.0866006
VIT_04s0008g02850	0.0866573
VIT_19s0014g04970	0.0866785
VIT_12s0055g00360	0.0867024
VIT_18s0001g00810	0.0868039
VIT_05s0077g02110	0.0868054
VIT_07s0191g00090	0.0868271
VIT_13s0019g03640	0.086835
VIT_08s0040g00270	0.0868532
VIT_18s0001g11890	0.0868548
VIT_08s0040g01730	0.0868818
VIT_07s0141g00220	0.0868864
VIT_03s0017g02170	0.0869084
VIT_08s0007g01640	0.0869227
VIT_05s0049g01500	0.0869497
VIT_08s0040g02630	0.0869663
VIT_15s0048g02700	0.0870052
VIT_01s0026g01530	0.0870122
VIT_12s0142g00430	0.0870238
VIT_02s0025g04830	0.0870415
VIT_12s0035g00640	0.0870416
VIT_00s0386g00020	0.0870474
VIT_03s0180g00110	0.0870906
VIT_18s0001g13370	0.0870994
VIT_17s0000g06380	0.0871223
VIT_09s0002g04680	0.087199
VIT_00s1206g00010	0.0872087
VIT_06s0004g00060	0.0872126
VIT_05s0020g04590	0.0872783
VIT_12s0057g01210	0.0872801
VIT_03s0132g00200	0.0872883
VIT_11s0016g01230	0.0873501
VIT_19s0014g02230	0.0873571
VIT_01s0011g01490	0.087391
VIT_05s0020g03010	0.0874654
VIT_13s0064g00670	0.0874857
VIT_01s0011g01090	0.0875218
VIT_08s0105g00270	0.0875535
VIT_12s0057g01140	0.0875546
VIT_04s0008g03100	0.0876263
VIT_13s0064g00040	0.0876301
VIT_04s0044g01840	0.0876696
VIT_14s0068g02040	0.0876902
VIT_08s0058g00870	0.0878218
VIT_02s0025g01510	0.0878436
VIT_07s0005g02260	0.0878629
VIT_18s0072g00770	0.0878642
VIT_08s0007g01030	0.0878668
VIT_12s0034g01760	0.0878941
VIT_03s0038g00910	0.0879775
VIT_10s0116g01860	0.0879809
VIT_08s0007g05880	0.0880062
VIT_18s0001g09410	0.0880708
VIT_17s0000g07800	0.0881564
VIT_06s0061g00770	0.0881614
VIT_18s0001g08910	0.0881917
VIT_03s0038g02380	0.0883092
VIT_06s0004g06870	0.0883929
VIT_11s0103g00120	0.0884223
VIT_14s0066g01780	0.0884333
VIT_18s0122g01040	0.0884786
VIT_16s0039g00660	0.0884813
VIT_04s0023g01300	0.0885368
VIT_04s0008g05220	0.0885395
VIT_03s0038g02530	0.0885414
VIT_03s0038g02760	0.0885499
VIT_12s0028g01400	0.0885572
VIT_17s0000g01720	0.0885608
VIT_09s0070g00050	0.0885901
VIT_17s0000g02480	0.0886485
VIT_18s0041g00690	0.0886512
VIT_01s0011g00850	0.0886934
VIT_06s0004g06220	0.0887012
VIT_00s0215g00050	0.0887198
VIT_09s0002g02140	0.0887266
VIT_06s0080g00540	0.0887289
VIT_08s0007g02960	0.0887348
VIT_03s0063g02110	0.0887525
VIT_07s0005g00560	0.088781
VIT_12s0028g03130	0.0887842
VIT_14s0060g01720	0.0887911
VIT_18s0001g10690	0.0888397
VIT_19s0014g04760	0.0888404
VIT_07s0104g00560	0.0888678
VIT_15s0046g03730	0.0888895
VIT_05s0077g00810	0.0888908
VIT_00s0270g00050	0.0889162
VIT_10s0042g01130	0.0889369
VIT_14s0060g00580	0.0889371
VIT_02s0025g00090	0.088939
VIT_09s0002g06560	0.0889431
VIT_11s0016g00900	0.0889835
VIT_11s0016g00210	0.0889844
VIT_19s0015g00140	0.0890086
VIT_12s0028g01120	0.089024
VIT_18s0001g07300	0.0890313
VIT_16s0098g00610	0.0890509
VIT_14s0068g01340	0.0890519
VIT_19s0090g00910	0.0890924
VIT_13s0106g00620	0.0891065
VIT_05s0077g01240	0.0891636
VIT_18s0001g00480	0.0891884
VIT_08s0056g00180	0.0892086
VIT_08s0007g07280	0.0892189
VIT_17s0000g09220	0.0892538
VIT_08s0007g07350	0.0892745
VIT_03s0063g02040	0.0892777
VIT_17s0000g09110	0.0893138
VIT_17s0000g05120	0.0893286
VIT_11s0016g01990	0.0893391
VIT_05s0049g00960	0.0893799
VIT_02s0025g00190	0.0894282
VIT_04s0023g00720	0.0894457
VIT_01s0146g00290	0.0895006
VIT_18s0122g00830	0.0895696
VIT_03s0180g00260	0.0895866
VIT_12s0057g00400	0.0896327
VIT_07s0130g00150	0.0896834
VIT_01s0011g02200	0.0897337
VIT_06s0004g06700	0.0897636
VIT_17s0000g09280	0.0897892
VIT_13s0019g01900	0.0898387
VIT_17s0000g09910	0.0898423
VIT_11s0078g00440	0.0898645
VIT_18s0001g14750	0.0898841
VIT_03s0038g00450	0.0899763
VIT_04s0044g00020	0.0899991
VIT_17s0000g07610	0.0900027
VIT_06s0004g01790	0.0900066
VIT_00s0338g00020	0.0900142
VIT_04s0008g01950	0.0900426
VIT_04s0043g00760	0.0900661
VIT_08s0040g03130	0.0900792
VIT_00s1569g00010	0.0900798
VIT_09s0002g08120	0.0901413
VIT_16s0098g01540	0.0901565
VIT_04s0008g05540	0.0902021
VIT_04s0023g02750	0.0902043
VIT_17s0000g08840	0.0902092
VIT_15s0046g02300	0.0902434
VIT_16s0098g00730	0.0902637
VIT_00s0684g00030	0.0902659
VIT_05s0102g00570	0.0902806
VIT_11s0016g05740	0.0902834
VIT_02s0025g01000	0.0902893
VIT_01s0026g01720	0.0903051
VIT_09s0002g01740	0.0904553
VIT_00s0211g00060	0.0905158
VIT_06s0004g04730	0.0905178
VIT_03s0038g04750	0.0905906
VIT_13s0101g00410	0.090619
VIT_17s0000g05230	0.0906344
VIT_00s0338g00050	0.0906619
VIT_18s0001g05720	0.0906672
VIT_06s0061g00450	0.0906775
VIT_02s0012g01120	0.0906915
VIT_08s0007g06450	0.0907019
VIT_02s0025g02660	0.0908025
VIT_13s0067g01710	0.0908222
VIT_08s0040g01910	0.0908745
VIT_17s0000g06570	0.0908992
VIT_01s0011g03010	0.0909291
VIT_12s0028g03200	0.090941
VIT_11s0016g05520	0.0909674
VIT_08s0007g07570	0.0909692
VIT_04s0008g05470	0.0910593
VIT_18s0001g11710	0.0911112
VIT_01s0011g03080	0.0911307
VIT_17s0000g09610	0.0911648
VIT_08s0105g00570	0.09117
VIT_14s0171g00430	0.0912066
VIT_19s0090g01740	0.0912205
VIT_17s0000g05250	0.0912229
VIT_17s0000g08560	0.0912565
VIT_05s0020g00760	0.0912581
VIT_07s0151g01010	0.0912683
VIT_08s0007g07230	0.0913057
VIT_05s0136g00140	0.0913202
VIT_00s0207g00250	0.0913489
VIT_04s0023g01030	0.0914842
VIT_06s0004g05230	0.0915457
VIT_06s0004g00120	0.0916181
VIT_02s0025g03600	0.091626
VIT_11s0016g04250	0.0916714
VIT_09s0002g02200	0.0916738
VIT_01s0011g03420	0.091697
VIT_12s0028g00350	0.0917795
VIT_16s0098g01110	0.0918259
VIT_01s0011g02040	0.0918556
VIT_05s0049g01130	0.0918986
VIT_13s0067g02250	0.0919009
VIT_09s0002g04440	0.0919036
VIT_03s0063g01870	0.0919139
VIT_02s0025g02530	0.0919194
VIT_01s0011g04040	0.0919678
VIT_09s0002g04330	0.0919973
VIT_00s0916g00010	0.0920393
VIT_03s0038g04490	0.0920676
VIT_19s0093g00220	0.0920741
VIT_13s0064g00850	0.0920847
VIT_07s0005g02230	0.0920874
VIT_11s0206g00110	0.0921282
VIT_06s0004g05680	0.0922008
VIT_08s0040g01280	0.0922062
VIT_05s0049g01240	0.0922094
VIT_07s0104g01470	0.092215
VIT_16s0022g02320	0.0922249
VIT_07s0031g02090	0.0922465
VIT_07s0141g00770	0.0922529
VIT_01s0011g05810	0.0923317
VIT_07s0005g05790	0.092369
VIT_08s0056g01600	0.0924434
VIT_16s0098g00330	0.0925111
VIT_18s0164g00030	0.0926067
VIT_05s0020g02480	0.092607
VIT_12s0059g01930	0.092653
VIT_05s0049g00980	0.092659
VIT_05s0049g01230	0.0926646
VIT_05s0049g00420	0.0926863
VIT_17s0000g06030	0.0927203
VIT_06s0004g00200	0.0927539
VIT_14s0068g01870	0.0927685
VIT_14s0060g00600	0.0927724
VIT_17s0000g02750	0.0927817
VIT_01s0011g01830	0.0928015
VIT_06s0004g00830	0.0928158
VIT_00s0527g00020	0.0928501
VIT_04s0023g00930	0.0930031
VIT_09s0002g00870	0.0930207
VIT_00s0252g00070	0.0930225
VIT_08s0007g07900	0.0930288
VIT_05s0051g00070	0.0930328
VIT_02s0012g01620	0.0930691
VIT_05s0020g00670	0.0931095
VIT_14s0060g01660	0.09311
VIT_02s0025g04560	0.0931348
VIT_13s0019g03470	0.0931531
VIT_16s0050g00090	0.0931761
VIT_04s0008g04760	0.0932061
VIT_01s0011g04140	0.0932552
VIT_14s0081g00620	0.0932817
VIT_07s0005g04240	0.0933546
VIT_00s0566g00020	0.0933966
VIT_12s0034g01440	0.0934019
VIT_03s0017g00940	0.0934071
VIT_04s0008g01200	0.0934264
VIT_06s0004g05380	0.0934976
VIT_14s0171g00260	0.0935318
VIT_14s0060g01200	0.0936017
VIT_07s0031g02220	0.0936055
VIT_13s0019g02310	0.0936427
VIT_11s0016g02720	0.0936956
VIT_09s0002g08130	0.0937523
VIT_19s0135g00070	0.093788
VIT_14s0068g00850	0.0938264
VIT_00s0225g00050	0.0938317
VIT_07s0005g02360	0.0939414
VIT_16s0098g01630	0.0940109
VIT_14s0068g00250	0.0940489
VIT_12s0059g02050	0.0940818
VIT_04s0023g00820	0.0941075
VIT_00s0125g00280	0.0941571
VIT_03s0038g01950	0.0941672
VIT_13s0067g03210	0.0941803
VIT_14s0060g00550	0.0942515
VIT_14s0108g01160	0.0942731
VIT_03s0097g00530	0.094281
VIT_17s0000g06180	0.0942943
VIT_18s0001g00060	0.0943076
VIT_18s0001g03450	0.0943353
VIT_11s0118g00680	0.0943429
VIT_03s0038g02310	0.0943618
VIT_16s0022g00470	0.0943723
VIT_04s0008g03560	0.0944228
VIT_03s0038g03440	0.0944512
VIT_18s0001g12000	0.0944588
VIT_14s0060g00480	0.0944644
VIT_04s0008g04690	0.094513
VIT_09s0002g00470	0.094525
VIT_05s0136g00290	0.0945684
VIT_18s0001g09700	0.0945973
VIT_19s0015g00690	0.094623
VIT_01s0150g00190	0.0946355
VIT_08s0007g04170	0.0946408
VIT_14s0066g01020	0.0946747
VIT_02s0025g02580	0.0946787
VIT_03s0038g04350	0.0946991
VIT_18s0001g00360	0.0947049
VIT_13s0067g02180	0.0947745
VIT_17s0000g04680	0.0947985
VIT_05s0020g02600	0.0948099
VIT_02s0025g02480	0.0949025
VIT_07s0005g02020	0.0949157
VIT_01s0011g01620	0.0949173
VIT_03s0038g02340	0.0949288
VIT_08s0007g01450	0.0949711
VIT_07s0005g01600	0.0949833
VIT_10s0003g00670	0.0949884
VIT_05s0029g00500	0.0950405
VIT_02s0109g00380	0.0950721
VIT_18s0122g00480	0.0950763
VIT_06s0004g02840	0.0950805
VIT_11s0016g05260	0.09514
VIT_17s0000g03040	0.0951637
VIT_12s0121g00010	0.0952061
VIT_12s0059g00810	0.0952179
VIT_19s0014g02370	0.0952272
VIT_15s0048g02500	0.0952663
VIT_08s0007g02240	0.0953125
VIT_05s0020g04510	0.0953519
VIT_15s0046g00940	0.0953703
VIT_17s0000g03570	0.095373
VIT_03s0038g00730	0.0953854
VIT_15s0046g02930	0.0953988
VIT_06s0004g00040	0.0954199
VIT_01s0011g01570	0.0954475
VIT_01s0127g00600	0.095453
VIT_14s0060g02310	0.0954596
VIT_17s0000g09120	0.095481
VIT_05s0029g00440	0.0955059
VIT_04s0079g00760	0.0955107
VIT_13s0019g04330	0.0955429
VIT_07s0151g00810	0.0955879
VIT_16s0098g01860	0.0956122
VIT_09s0054g00920	0.095615
VIT_05s0051g00870	0.0956202
VIT_02s0033g01100	0.0956309
VIT_12s0028g00830	0.0956535
VIT_17s0000g06870	0.0956569
VIT_16s0050g00800	0.095699
VIT_00s0780g00010	0.0957108
VIT_14s0030g01300	0.0957568
VIT_19s0177g00340	0.0957669
VIT_18s0089g01180	0.0957718
VIT_10s0092g00590	0.0957719
VIT_06s0004g02870	0.0957756
VIT_07s0005g02990	0.0958148
VIT_15s0048g02740	0.0958573
VIT_09s0002g00210	0.0959132
VIT_03s0038g02440	0.0959533
VIT_08s0007g04460	0.0959596
VIT_08s0105g00360	0.0959826
VIT_08s0007g03970	0.0959951
VIT_08s0007g04900	0.096038
VIT_12s0134g00430	0.0960479
VIT_04s0044g00520	0.096075
VIT_05s0051g00440	0.0960766
VIT_06s0004g05480	0.0960872
VIT_15s0048g01980	0.096189
VIT_05s0020g02790	0.096195
VIT_03s0063g02420	0.0962548
VIT_01s0011g01540	0.0962803
VIT_08s0007g05170	0.0962849
VIT_06s0080g00850	0.0962901
VIT_01s0010g03730	0.0963448
VIT_06s0009g02320	0.0963606
VIT_00s0186g00080	0.0963944
VIT_13s0067g01290	0.0964047
VIT_12s0028g02580	0.0965222
VIT_04s0008g02740	0.0965313
VIT_03s0038g01510	0.0965386
VIT_04s0008g03220	0.0965474
VIT_12s0035g01060	0.0966045
VIT_11s0103g00760	0.0966284
VIT_00s0299g00100	0.0966367
VIT_07s0005g01450	0.0966495
VIT_13s0074g00140	0.0966723
VIT_06s0004g05100	0.0966768
VIT_11s0052g00810	0.0966803
VIT_14s0068g01330	0.0967098
VIT_18s0122g00320	0.0967103
VIT_14s0030g01650	0.0967233
VIT_08s0040g00320	0.0967814
VIT_18s0001g14450	0.0968109
VIT_18s0072g00110	0.0968267
VIT_09s0002g06760	0.0968628
VIT_14s0066g00410	0.0969042
VIT_06s0004g06170	0.0969223
VIT_05s0077g02020	0.0969316
VIT_15s0048g02030	0.0969331
VIT_02s0025g03970	0.0969462
VIT_08s0007g03350	0.0969737
VIT_09s0002g04830	0.0969848
VIT_18s0001g11980	0.0970268
VIT_13s0139g00170	0.0970595
VIT_13s0156g00020	0.0970807
VIT_01s0011g05630	0.0970877
VIT_12s0028g02170	0.0970898
VIT_15s0046g01290	0.0971211
VIT_01s0011g05230	0.0971362
VIT_15s0021g02210	0.0971397
VIT_01s0127g00350	0.0971538
VIT_11s0065g00850	0.097167
VIT_13s0156g00120	0.0971842
VIT_18s0001g11250	0.0972605
VIT_00s0838g00020	0.0972763
VIT_13s0067g00550	0.0972928
VIT_05s0077g00410	0.0974202
VIT_12s0059g02470	0.0974582
VIT_00s0187g00340	0.0974643
VIT_10s0003g00180	0.0974673
VIT_19s0027g00710	0.0974846
VIT_13s0067g00450	0.0975059
VIT_02s0154g00400	0.0975454
VIT_06s0004g03390	0.0975709
VIT_01s0011g05960	0.0975937
VIT_05s0029g01200	0.0976376
VIT_07s0005g04300	0.0977114
VIT_17s0000g10000	0.0977379
VIT_01s0026g02680	0.0977877
VIT_12s0035g01020	0.0978003
VIT_15s0046g03030	0.0978288
VIT_16s0098g01230	0.0978629
VIT_15s0048g00710	0.097884
VIT_02s0012g02660	0.0978969
VIT_16s0039g01560	0.0979495
VIT_15s0048g02770	0.0979533
VIT_04s0044g00710	0.0980485
VIT_18s0072g00740	0.0981637
VIT_00s0324g00110	0.0981764
VIT_08s0007g04710	0.098204
VIT_03s0038g00290	0.0982107
VIT_00s1665g00010	0.0982398
VIT_04s0008g03690	0.0982678
VIT_03s0038g04470	0.0983307
VIT_15s0046g01220	0.0983811
VIT_18s0041g01260	0.0984203
VIT_02s0025g00710	0.0984758
VIT_09s0002g02070	0.0984831
VIT_11s0016g05730	0.0985375
VIT_13s0019g00040	0.0985594
VIT_19s0090g01760	0.0987
VIT_06s0004g01910	0.0987346
VIT_02s0087g00800	0.0987546
VIT_06s0004g06140	0.0988113
VIT_14s0081g00060	0.0988181
VIT_13s0019g05130	0.0988185
VIT_08s0007g03400	0.0988916
VIT_02s0025g01370	0.0989165
VIT_11s0016g01340	0.0989266
VIT_17s0000g09870	0.0989538
VIT_03s0088g01040	0.0990202
VIT_14s0066g01410	0.0990402
VIT_03s0063g02100	0.0990826
VIT_08s0007g08170	0.0991037
VIT_04s0008g02560	0.0991214
VIT_07s0104g01080	0.0991348
VIT_04s0008g07320	0.099215
VIT_15s0021g02050	0.0992256
VIT_14s0066g00800	0.0992481
VIT_18s0001g00290	0.0992683
VIT_17s0000g01300	0.0992968
[truncated: 1,081 more rows]

## Sheet: Table S4
Table S4. Candidate reference genes identified in RNA-Seq dataset of berry samples as ordered by CV values of berry
Ensembl Gene ID	cv_berry
VIT_19s0015g01190	0.00995961
VIT_03s0038g00280	0.0126809
VIT_04s0008g06540	0.0131123
VIT_01s0011g03200	0.0138201
VIT_11s0016g04780	0.0140004
VIT_02s0025g01510	0.0148569
VIT_01s0011g04350	0.0152669
VIT_03s0038g01470	0.0157897
VIT_05s0062g00210	0.0158078
VIT_02s0025g01340	0.0159426
VIT_03s0038g02580	0.0161564
VIT_11s0016g02720	0.0170875
VIT_09s0002g02600	0.0173106
VIT_08s0105g00440	0.0176131
VIT_18s0001g02070	0.0177022
VIT_09s0002g00470	0.0178329
VIT_04s0008g00830	0.0180265
VIT_12s0028g02020	0.018261
VIT_00s0252g00130	0.0185865
VIT_18s0041g01860	0.0185966
VIT_19s0014g01250	0.0189599
VIT_15s0021g01330	0.0192999
VIT_18s0001g14860	0.0194229
VIT_09s0018g01420	0.0195193
VIT_06s0080g00800	0.0195234
VIT_12s0059g01690	0.019569
VIT_14s0068g00520	0.0196522
VIT_10s0116g01210	0.0196808
VIT_03s0063g02550	0.019805
VIT_14s0030g00830	0.0198201
VIT_00s0227g00160	0.0200181
VIT_04s0023g03190	0.0201718
VIT_01s0011g01660	0.0206233
VIT_07s0031g01940	0.0206832
VIT_08s0040g00520	0.021115
VIT_17s0000g06430	0.021229
VIT_01s0150g00160	0.0212351
VIT_11s0016g03110	0.0214208
VIT_01s0011g01900	0.0214782
VIT_00s0404g00020	0.0216426
VIT_10s0003g01480	0.0216847
VIT_08s0007g03130	0.0218138
VIT_17s0000g05030	0.0218155
VIT_18s0001g07240	0.0219021
VIT_18s0001g02650	0.0220169
VIT_15s0046g01760	0.0220369
VIT_11s0052g01840	0.0220657
VIT_13s0019g04330	0.0220889
VIT_01s0026g01650	0.0221897
VIT_14s0108g00510	0.0224369
VIT_05s0020g02540	0.022525
VIT_00s0187g00220	0.0225907
VIT_19s0015g01400	0.0226139
VIT_05s0020g04250	0.0226418
VIT_08s0040g02280	0.0228574
VIT_15s0046g00140	0.0231687
VIT_05s0020g04150	0.0232376
VIT_01s0011g01960	0.0233281
VIT_08s0007g03610	0.0233575
VIT_01s0010g02900	0.0233984
VIT_08s0040g00430	0.0234325
VIT_12s0134g00430	0.0237375
VIT_06s0009g03660	0.0237465
VIT_05s0077g01500	0.0237557
VIT_04s0008g00750	0.0238835
VIT_11s0037g01130	0.0240525
VIT_17s0000g09780	0.024054
VIT_19s0177g00040	0.0241903
VIT_18s0001g03200	0.0246296
VIT_13s0067g00640	0.0248171
VIT_05s0049g01770	0.0250378
VIT_13s0067g00450	0.0252428
VIT_08s0007g02300	0.0252778
VIT_01s0011g06130	0.0253204
VIT_01s0113g00540	0.025347
VIT_06s0004g00060	0.0253917
VIT_14s0030g00750	0.0254886
VIT_11s0206g00130	0.0255788
VIT_08s0032g01020	0.0259105
VIT_09s0002g05940	0.0259396
VIT_05s0094g01520	0.0259555
VIT_11s0016g01920	0.0260161
VIT_01s0011g00570	0.0260742
VIT_08s0007g07160	0.0261229
VIT_14s0006g01020	0.0261731
VIT_03s0038g02500	0.0261992
VIT_04s0008g03930	0.0262368
VIT_05s0020g03160	0.0263698
VIT_11s0016g05390	0.0264262
VIT_11s0016g03720	0.0265616
VIT_04s0008g07320	0.0267689
VIT_14s0060g01170	0.0269112
VIT_08s0058g01020	0.0270589
VIT_03s0091g00560	0.0272954
VIT_08s0056g00810	0.0274728
VIT_01s0011g01540	0.0275015
VIT_10s0003g00510	0.0275239
VIT_08s0040g01910	0.0276074
VIT_07s0005g01330	0.0277432
VIT_12s0059g01650	0.0278416
VIT_14s0219g00120	0.0280187
VIT_04s0008g06880	0.0280885
VIT_17s0000g07510	0.028176
VIT_14s0060g02140	0.0284367
VIT_06s0009g02770	0.0284538
VIT_08s0007g04750	0.0284648
VIT_12s0059g01310	0.0286078
VIT_01s0150g00640	0.0287005
VIT_05s0020g02600	0.0287417
VIT_11s0016g01700	0.0287689
VIT_10s0003g02790	0.0288526
VIT_05s0102g01190	0.0288906
VIT_15s0048g01780	0.0289001
VIT_19s0090g00390	0.028996
VIT_09s0002g04300	0.0291711
VIT_15s0046g01930	0.0292187
VIT_15s0045g00620	0.0293352
VIT_05s0029g00010	0.029342
VIT_05s0051g00870	0.0293871
VIT_00s0181g00240	0.0294406
VIT_17s0000g01910	0.0295616
VIT_12s0028g02960	0.0296194
VIT_07s0031g01860	0.0296667
VIT_12s0178g00200	0.0297301
VIT_08s0056g01620	0.0297498
VIT_01s0011g03190	0.0297665
VIT_01s0011g04830	0.0297704
VIT_14s0108g01160	0.0299249
VIT_01s0011g03170	0.0299479
VIT_19s0090g01590	0.0299507
VIT_17s0000g03730	0.0299595
VIT_01s0011g01830	0.0299802
VIT_03s0063g00070	0.0300814
VIT_08s0007g03230	0.0301084
VIT_00s0527g00020	0.0301711
VIT_04s0079g00760	0.0301897
VIT_00s0270g00050	0.0302639
VIT_03s0132g00200	0.0302653
VIT_14s0068g02030	0.0302967
VIT_05s0124g00360	0.0303061
VIT_12s0059g02370	0.0303378
VIT_13s0073g00170	0.0303909
VIT_10s0116g00010	0.0304525
VIT_08s0056g00310	0.0304813
VIT_12s0028g01090	0.0305019
VIT_08s0040g02130	0.0305605
VIT_13s0067g03100	0.0305784
VIT_16s0098g01230	0.0305841
VIT_13s0067g00710	0.0307411
VIT_19s0090g01290	0.030783
VIT_08s0007g03830	0.030794
VIT_18s0001g02970	0.0309612
VIT_09s0002g02750	0.0309669
VIT_08s0058g00820	0.030984
VIT_10s0003g02250	0.0310126
VIT_00s1506g00010	0.0310235
VIT_06s0004g04230	0.0310509
VIT_11s0016g05120	0.0311394
VIT_02s0025g04920	0.0312524
VIT_13s0019g00550	0.0312894
VIT_03s0038g02470	0.0313915
VIT_00s0551g00010	0.0315766
VIT_13s0019g03410	0.0315789
VIT_18s0001g03830	0.0315993
VIT_06s0080g00540	0.0316035
VIT_10s0003g00090	0.0316448
VIT_07s0005g05790	0.031686
VIT_04s0008g03410	0.031713
VIT_01s0011g04950	0.0317745
VIT_18s0001g03330	0.0318036
VIT_06s0004g07530	0.0318914
VIT_08s0058g01360	0.0319372
VIT_00s0225g00020	0.0320515
VIT_08s0007g06790	0.0320961
VIT_14s0030g02220	0.0321307
VIT_01s0026g01970	0.0321455
VIT_08s0040g03310	0.0321961
VIT_01s0011g00540	0.0321985
VIT_05s0094g00910	0.0323805
VIT_08s0007g00480	0.032517
VIT_19s0085g00850	0.0326428
VIT_13s0064g01280	0.0326644
VIT_18s0001g13610	0.0327655
VIT_03s0038g04270	0.0328182
VIT_19s0085g01150	0.032852
VIT_08s0058g00750	0.032931
VIT_18s0001g14400	0.0330634
VIT_13s0064g00020	0.0331303
VIT_14s0066g02560	0.0331704
VIT_05s0094g00490	0.0333144
VIT_14s0060g01390	0.0333881
VIT_04s0023g03210	0.0334409
VIT_08s0007g05700	0.0334551
VIT_05s0077g00950	0.0334947
VIT_07s0104g00560	0.0335436
VIT_19s0014g03510	0.0335451
VIT_14s0006g02620	0.0335486
VIT_04s0023g01300	0.0335598
VIT_01s0010g03610	0.0336482
VIT_14s0171g00510	0.0336783
VIT_09s0002g01760	0.0336822
VIT_00s0551g00030	0.0337018
VIT_04s0159g00040	0.0337769
VIT_16s0050g02450	0.0338175
VIT_03s0038g00790	0.0339463
VIT_03s0017g01980	0.0339897
VIT_09s0002g00980	0.0340063
VIT_13s0067g02990	0.0340627
VIT_02s0025g03280	0.034079
VIT_11s0016g03210	0.0341416
VIT_09s0018g01710	0.0341666
VIT_03s0038g02860	0.0342126
VIT_09s0002g01810	0.0342182
VIT_05s0077g02110	0.0342604
VIT_05s0077g00690	0.0343675
VIT_00s1665g00010	0.0344332
VIT_05s0020g04160	0.0344355
VIT_05s0020g02340	0.0345376
VIT_08s0007g00010	0.0345885
VIT_19s0014g02840	0.0345887
VIT_00s0338g00050	0.0345905
VIT_04s0008g00650	0.0346414
VIT_02s0025g01180	0.0347181
VIT_03s0038g04560	0.0347748
VIT_12s0028g01400	0.0347944
VIT_13s0084g00610	0.0348826
VIT_04s0079g00530	0.0349242
VIT_01s0010g03600	0.0349329
VIT_03s0038g04600	0.0350491
VIT_18s0001g05720	0.0350565
VIT_04s0023g01710	0.0351023
VIT_06s0004g05480	0.0351362
VIT_03s0038g01340	0.0351786
VIT_05s0020g00720	0.0351938
VIT_07s0031g00030	0.0352603
VIT_12s0142g00430	0.0353006
VIT_15s0048g01890	0.035319
VIT_06s0004g02220	0.0353414
VIT_04s0008g03020	0.0354088
VIT_05s0020g01500	0.0354217
VIT_11s0206g00120	0.0354757
VIT_06s0009g00270	0.0355075
VIT_13s0084g00580	0.0355392
VIT_08s0040g00890	0.0355739
VIT_14s0060g02380	0.0356665
VIT_19s0015g00700	0.035692
VIT_12s0134g00060	0.0357167
VIT_08s0007g04900	0.0357756
VIT_18s0001g02680	0.0357782
VIT_16s0039g02660	0.0358326
VIT_04s0008g03690	0.0358461
VIT_14s0108g01170	0.0358911
VIT_02s0033g01160	0.0359152
VIT_14s0128g00480	0.0359182
VIT_19s0014g02480	0.0360797
VIT_11s0016g04770	0.0361126
VIT_04s0023g00440	0.0361325
VIT_08s0007g05550	0.0361922
VIT_14s0108g01140	0.036194
VIT_16s0039g01640	0.0361993
VIT_02s0012g01580	0.0363002
VIT_19s0085g00630	0.0364004
VIT_06s0004g06350	0.0364559
VIT_08s0007g04170	0.0365052
VIT_04s0008g02850	0.0365078
VIT_00s0220g00120	0.0365353
VIT_03s0017g01760	0.0365416
VIT_07s0005g02990	0.0366154
VIT_17s0000g02840	0.0366242
VIT_16s0098g01200	0.0366418
VIT_12s0059g00810	0.0367142
VIT_17s0000g01240	0.0367214
VIT_19s0085g00500	0.0367326
VIT_19s0015g01040	0.0367568
VIT_02s0012g01900	0.036769
VIT_13s0147g00220	0.0367927
VIT_06s0009g03520	0.0368146
VIT_16s0039g01860	0.03683
VIT_07s0129g00170	0.0368566
VIT_11s0016g05190	0.0369043
VIT_11s0016g01820	0.0369209
VIT_13s0101g00410	0.0370451
VIT_17s0000g02860	0.0371786
VIT_16s0039g02780	0.0371868
VIT_08s0007g07050	0.0372326
VIT_19s0090g00280	0.0372983
VIT_00s0283g00060	0.037319
VIT_10s0003g00990	0.0374091
VIT_19s0090g01740	0.0374435
VIT_08s0056g00710	0.0374436
VIT_02s0012g02520	0.037474
VIT_14s0068g01330	0.0375503
VIT_01s0011g01270	0.0375544
VIT_18s0122g00090	0.0376648
VIT_16s0100g01270	0.0377147
VIT_10s0003g03830	0.0377196
VIT_08s0058g00570	0.037762
VIT_00s0878g00030	0.0377995
VIT_04s0008g01060	0.037843
VIT_05s0077g02380	0.0378702
VIT_05s0062g01060	0.0379344
VIT_06s0004g01820	0.0379487
VIT_01s0010g03900	0.0379621
VIT_06s0004g04340	0.0379727
VIT_00s0231g00070	0.0379935
VIT_14s0060g01550	0.0381358
VIT_06s0004g05820	0.0382425
VIT_01s0127g00440	0.0382823
VIT_10s0003g04180	0.0383393
VIT_19s0014g03060	0.0383456
VIT_08s0007g08390	0.0385062
VIT_08s0007g03360	0.0385083
VIT_01s0011g05750	0.038523
VIT_08s0007g01980	0.0385524
VIT_08s0040g01700	0.0386175
VIT_12s0057g00680	0.0386968
VIT_14s0108g01460	0.038722
VIT_11s0118g00780	0.0387437
VIT_10s0071g00740	0.0388097
VIT_00s0508g00030	0.0388104
VIT_00s0203g00190	0.0389066
VIT_19s0014g05020	0.0389107
VIT_16s0039g02770	0.0389215
VIT_12s0035g02270	0.0389477
VIT_06s0004g08180	0.0389842
VIT_06s0004g00380	0.0389934
VIT_14s0108g00810	0.039034
VIT_18s0001g15380	0.0390448
VIT_01s0150g00610	0.0391166
VIT_13s0067g00550	0.0391382
VIT_00s2604g00010	0.0391921
VIT_04s0008g04700	0.0392389
VIT_05s0020g01800	0.0392613
VIT_09s0002g04220	0.0393615
VIT_18s0001g02470	0.0394484
VIT_14s0066g00140	0.0394624
VIT_13s0019g04090	0.0394648
VIT_06s0004g00870	0.0394907
VIT_05s0094g00760	0.0396315
VIT_03s0091g00320	0.0397774
VIT_19s0090g01080	0.0398632
VIT_03s0038g00750	0.0398827
VIT_06s0009g02410	0.039942
VIT_10s0003g02200	0.0400513
VIT_14s0006g02910	0.0400899
VIT_17s0000g08830	0.0401039
VIT_12s0028g01260	0.0402291
VIT_18s0001g05550	0.0402321
VIT_10s0003g00530	0.0403207
VIT_13s0019g01980	0.0403643
VIT_18s0001g08290	0.040377
VIT_04s0008g00800	0.0403989
VIT_01s0026g00320	0.040464
VIT_07s0005g03660	0.0405326
VIT_18s0001g13250	0.0405372
VIT_03s0063g02110	0.0405527
VIT_14s0006g01990	0.0406997
VIT_05s0049g01840	0.0407036
VIT_04s0023g02040	0.0407081
VIT_17s0000g07610	0.0407135
VIT_18s0001g03220	0.0407158
VIT_06s0009g02350	0.0407842
VIT_03s0091g01040	0.0408055
VIT_17s0000g06180	0.0408292
VIT_18s0001g04010	0.0408691
VIT_06s0004g06510	0.0409129
VIT_15s0021g02620	0.0409193
VIT_03s0091g00270	0.040951
VIT_08s0040g00040	0.040973
VIT_08s0007g07900	0.0409902
VIT_04s0008g03100	0.0409925
VIT_15s0048g02580	0.0410167
VIT_19s0014g01020	0.0410179
VIT_18s0001g15050	0.0410615
VIT_14s0030g01910	0.0411119
VIT_13s0019g03560	0.0411153
VIT_11s0016g02050	0.0411155
VIT_19s0090g00230	0.0412028
VIT_02s0025g00640	0.0412164
VIT_10s0003g04580	0.0412356
VIT_14s0066g01320	0.0412534
VIT_19s0177g00100	0.0413946
VIT_09s0002g02400	0.0414283
VIT_06s0004g02870	0.0414377
VIT_14s0036g00980	0.0415054
VIT_00s0264g00120	0.0415376
VIT_07s0151g01030	0.0415715
VIT_18s0001g08260	0.0415886
VIT_00s0264g00060	0.041613
VIT_14s0068g01940	0.0416183
VIT_08s0032g00310	0.0416239
VIT_05s0020g04070	0.0417092
VIT_08s0007g07290	0.0417742
VIT_04s0069g01180	0.0418335
VIT_10s0003g05020	0.0418445
VIT_03s0038g02320	0.0418583
VIT_05s0049g00980	0.0418744
VIT_13s0064g01050	0.0419317
VIT_09s0002g01050	0.0420037
VIT_10s0003g03510	0.0420329
VIT_09s0002g04520	0.0420575
VIT_10s0116g00210	0.0420987
VIT_01s0026g00920	0.0421175
VIT_04s0008g00770	0.0421377
VIT_07s0005g02110	0.0421501
VIT_13s0074g00770	0.0421638
VIT_16s0039g01660	0.0421667
VIT_07s0005g04700	0.0421736
VIT_04s0023g03420	0.0422256
VIT_01s0011g00210	0.0422792
VIT_08s0032g00920	0.042374
VIT_03s0038g02280	0.0423877
VIT_13s0156g00180	0.0424209
VIT_09s0002g01850	0.0424359
VIT_16s0100g01230	0.0425315
VIT_06s0004g04920	0.0426402
VIT_07s0005g01230	0.0426528
VIT_04s0044g00580	0.0427082
VIT_08s0007g04760	0.0427125
VIT_17s0000g00890	0.042741
VIT_08s0056g00550	0.0427471
VIT_18s0122g00070	0.0428876
VIT_04s0023g03170	0.0429089
VIT_19s0090g00420	0.0429219
VIT_01s0150g00350	0.0429408
VIT_19s0014g02740	0.0429963
VIT_14s0066g02360	0.0430042
VIT_01s0137g00230	0.0430223
VIT_08s0007g01140	0.0431295
VIT_18s0001g07830	0.0431902
VIT_13s0019g03380	0.0432462
VIT_16s0039g02170	0.0433122
VIT_14s0068g01340	0.0433265
VIT_06s0009g02540	0.0433664
VIT_13s0106g00790	0.0433704
VIT_14s0068g01280	0.0434058
VIT_06s0009g00900	0.0434081
VIT_19s0090g00380	0.0434432
VIT_02s0012g00610	0.0435303
VIT_05s0077g00130	0.0435408
VIT_16s0050g02180	0.0436062
VIT_14s0066g01530	0.0436147
VIT_06s0061g00540	0.0436161
VIT_14s0006g02010	0.0436752
VIT_15s0048g00900	0.0436802
VIT_01s0026g02490	0.043683
VIT_18s0001g12240	0.0437715
VIT_07s0005g01820	0.0437794
VIT_01s0011g02910	0.0437912
VIT_14s0068g01180	0.0437927
VIT_06s0080g01050	0.0438017
VIT_01s0011g05560	0.0438222
VIT_02s0025g04580	0.0438597
VIT_05s0029g00020	0.0438742
VIT_05s0020g02850	0.0439405
VIT_15s0046g00260	0.0440411
VIT_03s0017g01350	0.044052
VIT_11s0016g03100	0.0441063
VIT_02s0025g02800	0.0441303
VIT_05s0077g01870	0.0441503
VIT_14s0060g02260	0.0441844
VIT_08s0007g01510	0.0441858
VIT_18s0122g00500	0.0441879
VIT_05s0020g01430	0.0441994
VIT_19s0014g01520	0.0442395
VIT_16s0013g01930	0.0442682
VIT_10s0042g00070	0.0442837
VIT_08s0007g01340	0.0442906
VIT_00s2574g00010	0.0443148
VIT_18s0001g03450	0.044355
VIT_13s0067g03800	0.0443652
VIT_13s0019g00840	0.0443842
VIT_14s0066g01620	0.0444212
VIT_18s0122g01190	0.0444229
VIT_01s0150g00400	0.0444542
VIT_09s0054g00920	0.0444967
VIT_08s0056g00620	0.0445092
VIT_04s0023g00690	0.0445407
VIT_17s0000g05680	0.0445445
VIT_01s0010g03700	0.0445496
VIT_14s0171g00120	0.0445651
VIT_04s0044g01140	0.0445693
VIT_08s0056g00200	0.044597
VIT_05s0094g00900	0.0446049
VIT_12s0178g00020	0.0446126
VIT_11s0016g01750	0.0446126
VIT_11s0065g00450	0.044639
VIT_13s0156g00320	0.0446446
VIT_18s0001g11890	0.0446479
VIT_13s0067g03840	0.0446763
VIT_03s0038g04040	0.0446857
VIT_12s0059g00660	0.0447386
VIT_08s0007g00140	0.0447963
VIT_18s0001g11260	0.0448277
VIT_02s0012g02120	0.044836
VIT_08s0007g02580	0.0448403
VIT_14s0030g01720	0.04485
VIT_07s0005g00670	0.0448919
VIT_04s0079g00800	0.0448962
VIT_15s0048g01290	0.0448972
VIT_18s0001g08120	0.0449389
VIT_01s0026g01700	0.0449427
VIT_17s0000g06450	0.0449638
VIT_04s0008g02050	0.0450145
VIT_13s0084g00050	0.0450321
VIT_05s0029g00440	0.0450871
VIT_19s0014g05100	0.0451211
VIT_11s0016g03070	0.0451575
VIT_13s0019g03920	0.0451643
VIT_08s0007g03870	0.0451876
VIT_12s0059g02470	0.0452073
VIT_12s0057g01200	0.0452131
VIT_02s0087g00880	0.0453325
VIT_02s0012g01630	0.0453471
VIT_07s0104g00880	0.0453603
VIT_17s0000g03040	0.0453613
VIT_07s0151g00690	0.0454488
VIT_01s0026g01590	0.0454626
VIT_04s0008g06800	0.0454862
VIT_09s0054g00370	0.0454906
VIT_05s0020g01960	0.0455118
VIT_13s0084g00160	0.0456081
VIT_08s0007g01430	0.045621
VIT_18s0001g02260	0.0456443
VIT_03s0017g00550	0.0456888
VIT_16s0022g01770	0.0456996
VIT_01s0011g05760	0.0457679
VIT_00s1338g00020	0.0458149
VIT_04s0008g05820	0.0458166
VIT_05s0020g00670	0.0458259
VIT_07s0141g00730	0.045831
VIT_19s0090g00200	0.0458393
VIT_17s0053g00620	0.0458408
VIT_14s0068g01030	0.0458818
VIT_08s0007g06400	0.0458913
VIT_04s0008g04480	0.0459314
VIT_03s0063g02190	0.0459384
VIT_05s0077g01070	0.0459544
VIT_14s0171g00260	0.0459671
VIT_00s0269g00080	0.0460128
VIT_09s0002g04510	0.0460178
VIT_17s0000g02520	0.046041
VIT_13s0019g01720	0.0461128
VIT_04s0023g03620	0.0461721
VIT_08s0007g03000	0.0461934
VIT_03s0063g02520	0.0462503
VIT_14s0068g02060	0.0462928
VIT_00s1238g00010	0.0464079
VIT_06s0080g01230	0.0464483
VIT_19s0014g03320	0.0465307
VIT_07s0031g01970	0.0465321
VIT_13s0101g00220	0.0465577
VIT_08s0040g02230	0.0465684
VIT_05s0020g02430	0.0465776
VIT_11s0065g00140	0.0465783
VIT_03s0038g00620	0.0465831
VIT_16s0098g01110	0.0465997
VIT_09s0002g02540	0.0466139
VIT_08s0040g02470	0.0466389
VIT_12s0028g01600	0.0466478
VIT_01s0026g00750	0.0467092
VIT_15s0048g00420	0.0467468
VIT_03s0038g02760	0.046799
VIT_18s0001g07690	0.0468282
VIT_07s0031g01730	0.0468373
VIT_15s0048g02730	0.0468472
VIT_08s0032g00290	0.0468667
VIT_08s0032g00900	0.0468747
VIT_16s0039g00370	0.0468798
VIT_13s0019g03600	0.0469028
VIT_07s0104g01380	0.0469098
VIT_10s0003g03160	0.0469229
VIT_05s0020g00380	0.0469326
VIT_00s0229g00060	0.0469462
VIT_13s0019g00870	0.0469586
VIT_07s0031g01740	0.0469826
VIT_18s0001g10170	0.0469863
VIT_05s0029g01220	0.0470499
VIT_11s0016g00840	0.0471072
VIT_17s0000g01130	0.0471148
VIT_19s0014g01200	0.0471495
VIT_06s0009g01910	0.0471915
VIT_04s0044g01940	0.0472135
VIT_06s0080g01100	0.0472622
VIT_13s0019g05130	0.0472738
VIT_08s0007g02930	0.0472841
VIT_13s0019g00040	0.0472902
VIT_14s0066g00180	0.0473369
VIT_04s0210g00220	0.0473648
VIT_04s0044g01620	0.047373
VIT_07s0005g02820	0.0474134
VIT_11s0118g00240	0.0474285
VIT_08s0007g03350	0.0474424
VIT_09s0002g06550	0.0474888
VIT_14s0066g00950	0.0475534
VIT_10s0405g00020	0.04757
VIT_04s0008g05420	0.0475918
VIT_04s0008g05030	0.0476867
VIT_19s0085g00370	0.0476896
VIT_10s0092g00010	0.0477388
VIT_17s0000g00580	0.0477406
VIT_17s0000g07920	0.0477691
VIT_14s0060g01340	0.0477934
VIT_03s0091g00700	0.0478128
VIT_00s0189g00080	0.0478152
VIT_11s0118g00760	0.0478373
VIT_18s0001g02630	0.0478454
VIT_07s0005g05160	0.0478881
VIT_01s0011g03510	0.0478994
VIT_07s0104g00590	0.0479179
VIT_05s0094g01110	0.0479613
VIT_01s0146g00270	0.0479619
VIT_04s0008g06320	0.0479694
VIT_03s0063g00850	0.0479896
VIT_11s0016g03470	0.0480012
VIT_08s0040g02420	0.0480178
VIT_12s0028g03180	0.0480904
VIT_19s0015g00980	0.0481035
VIT_00s0698g00010	0.0481108
VIT_06s0004g04280	0.0481733
VIT_14s0068g01590	0.0482018
VIT_05s0094g00940	0.0482411
VIT_04s0008g01430	0.0482684
VIT_17s0000g07120	0.0482925
VIT_19s0085g00200	0.0483256
VIT_11s0037g01020	0.0483587
VIT_13s0067g02320	0.0483638
VIT_11s0016g03780	0.0483773
VIT_08s0058g01230	0.048381
VIT_19s0090g00430	0.0484132
VIT_11s0016g05580	0.0484488
VIT_07s0129g00620	0.0484983
VIT_05s0020g04900	0.0485788
VIT_07s0129g00410	0.0485904
VIT_09s0002g00280	0.0486164
VIT_01s0150g00220	0.0486379
VIT_01s0011g03580	0.0486702
VIT_16s0039g02270	0.0486895
VIT_12s0034g02550	0.0486918
VIT_02s0033g01110	0.0487209
VIT_08s0058g00130	0.0487453
VIT_04s0023g03120	0.0487459
VIT_18s0001g03580	0.0487788
VIT_04s0008g06720	0.0487797
VIT_08s0007g03400	0.0487919
VIT_02s0033g01190	0.0488383
VIT_05s0051g00720	0.0488778
VIT_10s0003g00190	0.0488801
VIT_06s0004g03140	0.048888
VIT_11s0103g00630	0.0489164
VIT_08s0007g01030	0.0489863
VIT_00s2750g00010	0.0489922
VIT_03s0063g01150	0.0490332
VIT_05s0049g02210	0.0490414
VIT_14s0066g01440	0.0490417
VIT_11s0103g00270	0.0490567
VIT_09s0054g00930	0.0490746
VIT_01s0011g06380	0.0491007
VIT_03s0038g03230	0.0491158
VIT_09s0002g06810	0.0491291
VIT_17s0000g07810	0.0491314
VIT_18s0072g00710	0.0491844
VIT_06s0080g00160	0.0491935
VIT_04s0023g01700	0.049212
VIT_05s0020g04550	0.049246
VIT_09s0002g05720	0.0492617
VIT_17s0000g09690	0.0492727
VIT_01s0127g00380	0.0492836
VIT_07s0130g00480	0.0494066
VIT_18s0122g00190	0.0494778
VIT_14s0060g00830	0.0494911
VIT_06s0080g00310	0.0495136
VIT_19s0027g00780	0.0495457
VIT_01s0026g00250	0.0495753
VIT_02s0025g05050	0.0495918
VIT_12s0055g00960	0.049661
VIT_05s0136g00260	0.049693
VIT_14s0128g00120	0.0496948
VIT_18s0001g00750	0.0497352
VIT_17s0053g00320	0.0497888
VIT_11s0016g02120	0.0497988
VIT_04s0023g01250	0.0497997
VIT_18s0001g09340	0.0498409
VIT_14s0060g01660	0.0498418
VIT_04s0044g01700	0.0499495
VIT_09s0002g00350	0.0499618
VIT_06s0004g04240	0.0499922
VIT_07s0141g00790	0.0499979
VIT_09s0002g01150	0.0500136
VIT_14s0060g00480	0.0500156
VIT_19s0014g00550	0.0500412
VIT_05s0020g02270	0.0501536
VIT_17s0000g03680	0.0501836
VIT_18s0001g09220	0.0501885
VIT_02s0025g04830	0.050225
VIT_13s0067g01840	0.05023
VIT_18s0001g00290	0.0502599
VIT_01s0127g00350	0.0502672
VIT_04s0008g04690	0.0502949
VIT_07s0031g00200	0.0503064
VIT_14s0083g00300	0.0503109
VIT_01s0011g05370	0.0503249
VIT_11s0016g02450	0.0503369
VIT_04s0069g00800	0.0503479
VIT_05s0020g04080	0.0503824
VIT_04s0008g02720	0.0504017
VIT_11s0037g00230	0.0504577
VIT_06s0004g06640	0.0504592
VIT_02s0012g00080	0.0504783
VIT_01s0146g00290	0.0504982
VIT_08s0007g03960	0.0506067
VIT_17s0000g08230	0.0506677
VIT_07s0104g01170	0.0506941
VIT_07s0104g00320	0.0507042
VIT_02s0012g00930	0.0507296
VIT_13s0019g01430	0.050768
VIT_14s0066g01350	0.0507746
VIT_13s0064g01450	0.0507842
VIT_08s0040g01410	0.0507899
VIT_14s0006g00640	0.0508403
VIT_13s0064g00840	0.0508543
VIT_04s0023g03030	0.0508871
VIT_19s0015g01090	0.050891
VIT_04s0044g01750	0.0509027
VIT_16s0100g00530	0.0509577
VIT_17s0000g00390	0.0510056
VIT_13s0019g01440	0.0510202
VIT_05s0049g01230	0.0510287
VIT_13s0067g02130	0.0510379
VIT_00s0252g00050	0.0510457
VIT_08s0007g08300	0.051075
VIT_16s0050g01160	0.0511065
VIT_05s0077g02040	0.0511113
VIT_15s0021g00450	0.0511348
VIT_06s0004g08260	0.0511665
VIT_00s2837g00010	0.0511761
VIT_08s0058g01410	0.051239
VIT_02s0025g04400	0.0512536
VIT_14s0066g01340	0.0513322
VIT_04s0008g02290	0.0513639
VIT_06s0004g07940	0.0513873
VIT_09s0002g00170	0.0514126
VIT_07s0031g00600	0.0514155
VIT_08s0007g02200	0.0514396
VIT_14s0066g00450	0.0514811
VIT_09s0002g06000	0.0514874
VIT_11s0016g04390	0.0515023
VIT_04s0044g00710	0.0515209
VIT_12s0028g03600	0.0515694
VIT_12s0028g02620	0.0516226
VIT_12s0028g01320	0.0516395
VIT_00s0252g00030	0.0516542
VIT_14s0036g00930	0.0516703
VIT_09s0002g01740	0.0516853
VIT_01s0026g01640	0.0516871
VIT_00s0216g00030	0.051768
VIT_09s0002g01160	0.0517812
VIT_04s0008g05020	0.0518034
VIT_14s0066g01130	0.0518101
VIT_05s0020g00020	0.0518175
VIT_02s0025g03210	0.0518189
VIT_13s0064g01230	0.051826
VIT_08s0105g00510	0.0518609
VIT_05s0049g00180	0.0518662
VIT_01s0011g03410	0.0518914
VIT_12s0035g02110	0.0519155
VIT_01s0011g03790	0.0519271
VIT_16s0039g02520	0.0519646
VIT_06s0004g06010	0.0520054
VIT_17s0000g09280	0.0520088
VIT_18s0072g00460	0.0520369
VIT_14s0108g00010	0.0520416
VIT_00s1373g00010	0.0521583
VIT_17s0000g10430	0.0521699
VIT_08s0007g05880	0.0521784
VIT_10s0003g02650	0.0521962
VIT_06s0080g01240	0.0522043
VIT_13s0073g00560	0.0522298
VIT_17s0000g06670	0.0522729
VIT_00s0704g00010	0.0523415
VIT_14s0036g01020	0.0524333
VIT_14s0060g00600	0.0524482
VIT_16s0039g02240	0.0524518
VIT_06s0004g00200	0.0524684
VIT_02s0012g00510	0.0524785
VIT_04s0044g02040	0.0524795
VIT_13s0073g00250	0.0524902
VIT_17s0000g00400	0.0524952
VIT_03s0017g01060	0.0525451
VIT_01s0182g00020	0.0525485
VIT_15s0046g02330	0.052559
VIT_11s0016g04290	0.0525729
VIT_18s0001g06290	0.0525911
VIT_01s0011g01820	0.0526033
VIT_14s0060g01280	0.0526179
VIT_05s0102g00730	0.052665
VIT_00s0313g00030	0.0526918
VIT_04s0008g04340	0.0527512
VIT_16s0050g02560	0.0527979
VIT_12s0059g00890	0.0528299
VIT_10s0116g00820	0.0528877
VIT_17s0119g00050	0.0529147
VIT_15s0046g02020	0.0529222
VIT_08s0007g07950	0.0529535
VIT_15s0048g00670	0.0530333
VIT_18s0117g00320	0.0530431
VIT_01s0011g05590	0.053115
VIT_11s0016g00200	0.0531336
VIT_11s0016g00920	0.053166
VIT_00s0203g00140	0.0532115
VIT_09s0018g01410	0.0533544
VIT_11s0016g02550	0.0534132
VIT_18s0001g02460	0.0534522
VIT_03s0091g01190	0.0534887
VIT_14s0171g00270	0.0535018
VIT_12s0034g02140	0.053516
VIT_06s0004g04930	0.0535694
VIT_01s0011g01510	0.0535839
VIT_08s0058g01040	0.0536261
VIT_08s0007g07300	0.053656
VIT_00s0203g00150	0.053665
VIT_07s0031g00050	0.0537088
VIT_12s0035g01130	0.0537294
VIT_14s0128g00890	0.0537901
VIT_19s0015g01210	0.0538216
VIT_12s0057g01210	0.0538778
VIT_05s0020g00760	0.0538936
VIT_18s0001g15090	0.0538942
VIT_06s0004g08460	0.0539809
VIT_06s0004g04090	0.0539865
VIT_11s0016g00760	0.0539888
VIT_11s0016g03660	0.0540141
VIT_03s0017g00460	0.0540488
VIT_17s0000g09110	0.0540513
VIT_18s0001g11380	0.0541131
VIT_07s0005g04750	0.0541317
VIT_18s0001g09960	0.0541549
VIT_02s0025g02440	0.054195
VIT_18s0001g14530	0.0542274
VIT_03s0038g04360	0.0542276
VIT_05s0062g00910	0.0542566
VIT_18s0072g00780	0.0542957
VIT_18s0001g09420	0.0543126
VIT_18s0001g07130	0.0543309
VIT_18s0122g01320	0.054382
VIT_09s0002g00780	0.0543884
VIT_18s0001g11980	0.0543936
VIT_13s0084g00620	0.0544035
VIT_14s0083g00160	0.0544098
VIT_06s0009g00130	0.0544335
VIT_18s0001g10820	0.0544368
VIT_18s0122g00480	0.0544933
VIT_08s0056g01710	0.0545369
VIT_11s0052g01710	0.0546064
VIT_09s0002g00340	0.0546519
VIT_17s0000g06460	0.054681
VIT_15s0046g02040	0.0546879
VIT_17s0000g01520	0.0547365
VIT_14s0060g01720	0.0547866
VIT_07s0031g02500	0.0548122
VIT_14s0066g00410	0.054836
VIT_08s0056g00160	0.0549292
VIT_06s0009g03450	0.054943
VIT_03s0038g03940	0.0549756
VIT_14s0006g03230	0.0549875
VIT_08s0040g00970	0.0549982
VIT_15s0046g02880	0.0550134
VIT_18s0001g12290	0.0550812
VIT_05s0020g03470	0.055092
VIT_04s0008g06490	0.0550937
VIT_02s0025g03620	0.0551198
VIT_05s0077g00910	0.0551213
VIT_06s0004g05890	0.0551992
VIT_17s0000g07820	0.0552187
VIT_11s0016g03880	0.0552441
VIT_07s0095g00730	0.0552706
VIT_12s0035g01940	0.0552726
VIT_11s0052g00970	0.055288
VIT_16s0098g00760	0.0552881
VIT_08s0007g05070	0.0553025
VIT_08s0040g00470	0.0553817
VIT_11s0016g01440	0.0553901
VIT_11s0016g04870	0.0554062
VIT_11s0016g02540	0.0554281
VIT_11s0118g00830	0.0554339
VIT_08s0007g04520	0.0554596
VIT_08s0007g08370	0.0555109
VIT_00s0373g00040	0.055568
VIT_03s0017g00650	0.0555718
VIT_06s0009g02790	0.0555745
VIT_02s0025g02250	0.0555995
VIT_00s0187g00110	0.0556374
VIT_07s0031g01480	0.0556374
VIT_06s0004g04410	0.0556465
VIT_13s0019g02310	0.0556556
VIT_00s0662g00040	0.0556883
VIT_18s0001g05730	0.0557343
VIT_14s0060g00630	0.0557375
VIT_00s0189g00020	0.0558399
VIT_17s0000g06870	0.055841
VIT_15s0021g02050	0.0558532
VIT_07s0005g03310	0.0558592
VIT_18s0001g07230	0.0558717
VIT_16s0098g01010	0.055881
VIT_07s0031g02150	0.0559289
VIT_12s0055g00700	0.0559489
VIT_14s0060g01100	0.0559508
VIT_05s0049g01160	0.0559822
VIT_15s0046g03180	0.0559836
VIT_15s0046g02280	0.0559853
VIT_13s0067g02210	0.0560239
VIT_11s0037g00090	0.0561336
VIT_13s0084g00660	0.0561674
VIT_08s0007g04780	0.0562666
VIT_08s0105g00270	0.0563206
VIT_04s0023g02970	0.0563512
VIT_11s0037g00740	0.0564219
VIT_11s0016g02680	0.056436
VIT_01s0011g05330	0.0564593
VIT_05s0020g04790	0.0565059
VIT_04s0043g00330	0.0565486
VIT_06s0004g00680	0.0565531
VIT_08s0040g02220	0.0566016
VIT_08s0007g03440	0.0566109
VIT_06s0004g00470	0.0566415
VIT_14s0219g00150	0.056692
VIT_08s0040g03360	0.0567465
VIT_03s0038g02530	0.0567724
VIT_18s0001g09700	0.0567747
VIT_17s0053g01010	0.0567943
VIT_18s0001g13370	0.0568128
VIT_04s0023g02500	0.0568199
VIT_17s0000g07650	0.056848
VIT_01s0011g04490	0.0568537
VIT_16s0100g00340	0.0568603
VIT_10s0003g01000	0.0568953
VIT_17s0000g01780	0.0569124
VIT_04s0008g00950	0.0569708
VIT_17s0000g06380	0.0569948
VIT_08s0007g00040	0.0569997
VIT_18s0001g12420	0.057095
VIT_06s0080g00550	0.0571471
VIT_12s0059g00640	0.0571772
VIT_08s0040g00410	0.0571808
VIT_16s0098g01530	0.0571972
VIT_10s0003g03120	0.0572325
VIT_09s0002g06870	0.0572724
VIT_13s0019g03320	0.0572841
VIT_14s0066g00960	0.0573293
VIT_04s0023g02050	0.057392
VIT_11s0016g03630	0.0574108
VIT_00s0865g00030	0.0574939
VIT_13s0019g01060	0.0575464
VIT_04s0008g02930	0.0575703
VIT_00s1995g00010	0.0576327
VIT_08s0032g00440	0.0576545
VIT_02s0025g03530	0.0576589
VIT_08s0040g03100	0.0576596
VIT_18s0001g12730	0.0576804
VIT_11s0016g02690	0.0577295
VIT_17s0000g06800	0.0577542
VIT_06s0004g00710	0.0577548
VIT_14s0066g01550	0.057755
VIT_15s0048g01410	0.0577638
VIT_06s0004g04250	0.0577775
VIT_09s0002g02560	0.0577776
VIT_00s0868g00020	0.0578029
VIT_12s0035g01140	0.0578198
VIT_08s0058g00460	0.0578207
VIT_12s0035g02200	0.0578252
VIT_16s0050g00580	0.0578537
VIT_04s0044g01980	0.0578965
VIT_06s0004g07870	0.0579577
VIT_13s0047g00170	0.0579807
VIT_16s0013g02130	0.0579832
VIT_10s0116g01480	0.0580332
VIT_02s0012g00280	0.0580403
VIT_04s0008g05000	0.0580579
VIT_12s0055g00450	0.0580758
VIT_05s0029g01310	0.0580759
VIT_16s0013g01550	0.0580855
VIT_00s1351g00010	0.0581398
VIT_16s0013g00610	0.0581563
VIT_06s0004g08220	0.058184
VIT_10s0071g01030	0.0582073
VIT_12s0057g00220	0.0582472
VIT_03s0038g02770	0.0583032
VIT_08s0007g07660	0.0583108
VIT_19s0014g04730	0.058336
VIT_06s0009g03440	0.0583381
VIT_12s0059g01530	0.0583951
VIT_19s0015g00920	0.0583995
VIT_10s0071g01040	0.0584249
VIT_06s0004g03190	0.058443
VIT_19s0027g00810	0.0584795
VIT_08s0032g00990	0.0584837
VIT_04s0008g00490	0.0584934
VIT_04s0044g00110	0.0585076
VIT_11s0016g00970	0.0585161
VIT_04s0023g03020	0.0585343
VIT_00s0216g00040	0.0585765
VIT_03s0038g02300	0.0585807
VIT_18s0001g06310	0.0585877
VIT_18s0001g13280	0.0586089
VIT_01s0010g03790	0.0586123
VIT_13s0067g03560	0.0586168
VIT_19s0177g00070	0.0586447
VIT_08s0007g00080	0.0586465
VIT_04s0023g02620	0.0586682
VIT_06s0009g01000	0.0587131
VIT_01s0127g00270	0.0587244
VIT_14s0060g01200	0.0587437
VIT_13s0019g04410	0.0587886
VIT_06s0004g06610	0.0588042
VIT_13s0019g03940	0.05882
VIT_01s0026g01530	0.0589162
VIT_16s0039g01490	0.0589423
VIT_10s0092g00120	0.0589837
VIT_02s0025g02090	0.0590215
VIT_17s0000g04620	0.0590361
VIT_04s0008g06170	0.0591021
VIT_05s0020g02820	0.0591165
VIT_01s0011g06630	0.0592529
VIT_15s0048g01110	0.0592606
VIT_09s0002g02330	0.05927
VIT_18s0001g14310	0.0592861
VIT_12s0028g02490	0.0593003
VIT_11s0052g00950	0.0593075
VIT_01s0150g00590	0.0593243
VIT_18s0001g13680	0.0593503
VIT_16s0050g02410	0.0594059
VIT_04s0023g01690	0.0594225
VIT_04s0008g06780	0.0594349
VIT_06s0004g04060	0.0594392
VIT_04s0079g00600	0.0594748
VIT_19s0014g04770	0.0594837
VIT_07s0005g02620	0.0594842
VIT_12s0028g03650	0.0595025
VIT_03s0017g01640	0.0595378
VIT_08s0007g07680	0.0595646
VIT_18s0001g14270	0.0596052
VIT_07s0005g00500	0.0596168
VIT_07s0130g00350	0.0596322
VIT_18s0001g05810	0.0596766
VIT_00s0670g00010	0.059703
VIT_18s0001g06560	0.0597031
VIT_15s0046g00270	0.0597115
VIT_02s0025g00480	0.0597208
VIT_05s0077g01940	0.0597544
VIT_09s0054g01000	0.0597643
VIT_06s0004g06970	0.0597927
VIT_08s0058g01150	0.0598161
VIT_00s0125g00070	0.0598209
VIT_18s0041g00650	0.0598445
VIT_03s0180g00070	0.0599308
VIT_19s0014g00170	0.0599356
VIT_07s0005g00250	0.0599708
VIT_03s0063g02420	0.0599811
VIT_05s0049g01520	0.0599868
VIT_16s0022g01440	0.0600167
VIT_08s0040g01430	0.0600267
VIT_10s0003g01520	0.0600561
VIT_11s0016g01070	0.0601335
VIT_11s0052g00030	0.0601338
VIT_15s0021g01020	0.060148
VIT_12s0057g01270	0.0601705
VIT_07s0005g04970	0.0601787
VIT_11s0016g00700	0.0601801
VIT_01s0010g01130	0.0601989
VIT_02s0025g05080	0.0602273
VIT_09s0002g00880	0.0602828
VIT_02s0012g00180	0.0603394
VIT_07s0151g00510	0.0603849
VIT_18s0001g09330	0.0603886
VIT_14s0108g01230	0.0604006
VIT_14s0108g00140	0.0604242
VIT_09s0002g03990	0.0604287
VIT_06s0004g02140	0.0604717
VIT_02s0025g04990	0.0605228
VIT_14s0068g00220	0.0605448
VIT_15s0046g02230	0.060611
VIT_18s0001g08010	0.0606879
VIT_00s0357g00010	0.0606943
VIT_01s0026g02620	0.0607664
VIT_16s0050g01060	0.0607753
VIT_16s0039g02160	0.0607796
VIT_01s0010g01680	0.0607947
VIT_12s0035g02070	0.0608065
VIT_11s0037g01210	0.0608425
VIT_00s1372g00020	0.0608868
VIT_07s0104g01360	0.0608918
VIT_17s0000g06200	0.060902
VIT_06s0004g00830	0.0609402
VIT_11s0016g05700	0.0609486
VIT_14s0030g01680	0.0609686
VIT_16s0100g00520	0.0609818
VIT_08s0040g01480	0.0610758
VIT_14s0060g01730	0.0611115
VIT_01s0127g00840	0.061143
VIT_13s0019g03970	0.0611538
VIT_04s0023g03880	0.0611682
VIT_12s0028g02340	0.0613006
VIT_00s0916g00010	0.0613117
VIT_12s0142g00360	0.0613347
VIT_18s0072g00770	0.0613714
VIT_12s0142g00610	0.0613798
VIT_05s0020g04470	0.0613875
VIT_10s0003g03720	0.0614287
VIT_19s0014g02640	0.0614363
VIT_19s0014g01710	0.0615025
VIT_13s0067g03810	0.0615088
VIT_08s0058g01370	0.0615318
VIT_09s0070g00130	0.0615506
VIT_04s0079g00400	0.0615645
VIT_01s0026g01080	0.0616212
VIT_04s0044g00520	0.0616336
VIT_08s0040g00030	0.0616509
VIT_04s0023g00670	0.0616513
VIT_16s0098g01190	0.06169
VIT_00s0322g00040	0.061703
VIT_07s0191g00060	0.061719
VIT_01s0146g00310	0.0617193
VIT_08s0007g04210	0.061721
VIT_13s0019g03680	0.061743
VIT_18s0001g10210	0.0617536
VIT_13s0067g02970	0.0618531
VIT_06s0061g01250	0.0618692
VIT_16s0013g00520	0.0619419
VIT_18s0089g01180	0.0619694
VIT_09s0002g08480	0.0619869
VIT_02s0025g02990	0.0619895
VIT_18s0072g00810	0.0619947
VIT_04s0008g00630	0.0620411
VIT_00s1364g00010	0.0620538
VIT_07s0005g00230	0.0620628
VIT_06s0061g01160	0.062117
VIT_05s0020g03610	0.0621173
VIT_05s0020g01520	0.0621259
VIT_16s0039g02120	0.0621499
VIT_18s0001g02640	0.0621699
VIT_02s0012g02780	0.0622063
VIT_15s0021g01420	0.0623182
VIT_05s0077g02140	0.062325
VIT_13s0067g02180	0.0623511
VIT_08s0007g00540	0.0623518
VIT_00s0252g00070	0.0624669
VIT_19s0014g02210	0.0624671
VIT_09s0002g02930	0.0625033
VIT_01s0010g02390	0.0625173
VIT_18s0001g10360	0.0625197
VIT_09s0002g05770	0.0625728
VIT_13s0067g00180	0.0625869
VIT_04s0008g05460	0.0625873
VIT_07s0130g00170	0.0626146
VIT_06s0004g07110	0.062622
VIT_12s0028g03310	0.0626591
VIT_17s0000g01540	0.0626801
VIT_04s0044g00550	0.062682
VIT_02s0012g00100	0.0626837
VIT_05s0077g00860	0.0628689
VIT_05s0049g01040	0.0628861
VIT_15s0046g01280	0.0629137
VIT_01s0011g01110	0.062925
VIT_14s0060g02280	0.0629462
VIT_06s0061g01240	0.0629583
VIT_13s0067g00900	0.0630183
VIT_10s0116g01000	0.0630216
VIT_09s0002g05790	0.06303
VIT_18s0001g04100	0.0631071
VIT_08s0007g06190	0.0631676
VIT_04s0008g06770	0.0632188
VIT_17s0000g09990	0.0632259
VIT_02s0087g00790	0.0632452
VIT_02s0109g00360	0.0632675
VIT_01s0137g00010	0.063279
VIT_01s0146g00260	0.063367
VIT_00s0250g00020	0.0633874
VIT_07s0104g01410	0.0633929
VIT_03s0038g00760	0.0634159
VIT_13s0019g00350	0.0634652
VIT_08s0007g05370	0.0634676
VIT_15s0048g00460	0.0634727
VIT_05s0077g02290	0.0635105
VIT_17s0000g09500	0.0635427
VIT_07s0005g04300	0.0635494
VIT_05s0020g04450	0.0635673
VIT_13s0019g03510	0.0635675
VIT_06s0004g04490	0.0636549
VIT_11s0052g00960	0.0636614
VIT_13s0047g01160	0.0636694
VIT_06s0009g01930	0.0636752
VIT_05s0102g01180	0.0636832
VIT_18s0122g00870	0.0637078
VIT_14s0171g00160	0.0637144
VIT_05s0020g01170	0.0637938
VIT_06s0004g03250	0.0637966
VIT_18s0072g00080	0.0638468
VIT_12s0035g01060	0.0638479
VIT_10s0092g00050	0.0639131
VIT_11s0078g00250	0.063922
VIT_14s0066g02240	0.0640191
VIT_18s0001g03560	0.0641586
VIT_05s0077g02310	0.0642036
VIT_01s0026g00170	0.0642897
VIT_06s0004g00100	0.0642924
VIT_11s0065g01010	0.0643114
VIT_17s0000g01740	0.0643404
VIT_06s0009g01840	0.0643587
VIT_05s0102g00230	0.0643726
VIT_02s0012g02660	0.0643969
VIT_02s0025g00380	0.0644333
VIT_04s0044g00020	0.0644552
VIT_04s0008g01200	0.0644624
VIT_02s0012g02050	0.0645763
VIT_00s0301g00030	0.0646123
VIT_09s0002g02270	0.0646477
VIT_01s0146g00280	0.0646928
VIT_16s0098g01370	0.064694
VIT_04s0008g04300	0.0647292
VIT_02s0025g00070	0.0647403
VIT_09s0002g02200	0.0647419
VIT_01s0244g00150	0.0647893
VIT_03s0180g00080	0.0648124
VIT_04s0008g04280	0.0648147
VIT_10s0116g01660	0.0648232
VIT_03s0088g00330	0.0648387
VIT_09s0002g04480	0.0648626
VIT_18s0089g01060	0.0648658
VIT_18s0001g01090	0.0648856
VIT_01s0026g01860	0.0649076
VIT_04s0044g01430	0.0649098
VIT_14s0066g00290	0.0649168
VIT_14s0030g00950	0.0649249
VIT_18s0001g12850	0.0649329
VIT_18s0001g08280	0.0649434
VIT_12s0059g01980	0.0649551
VIT_11s0037g00430	0.06497
VIT_10s0003g05000	0.0649937
VIT_13s0019g03860	0.0650066
VIT_01s0011g05240	0.0650324
VIT_16s0022g01460	0.0650894
VIT_05s0094g00400	0.065118
VIT_08s0217g00020	0.0651327
VIT_07s0289g00020	0.065196
VIT_11s0016g00900	0.0652179
VIT_04s0069g01100	0.0652202
VIT_08s0007g07220	0.0652399
VIT_18s0001g10370	0.0652943
VIT_11s0016g02160	0.0653129
VIT_17s0000g07330	0.0653235
VIT_00s0652g00020	0.0653507
VIT_07s0129g00490	0.065372
VIT_03s0063g02480	0.0653958
VIT_15s0021g00920	0.0653969
VIT_11s0052g00400	0.0654773
VIT_14s0083g00580	0.0655233
VIT_12s0035g00310	0.0655535
VIT_00s2576g00010	0.0655613
VIT_10s0071g00950	0.0655838
VIT_18s0001g13550	0.0655839
VIT_04s0023g00080	0.0656045
VIT_07s0129g00160	0.0656323
VIT_05s0049g01660	0.0656978
VIT_07s0031g00800	0.0657054
VIT_16s0098g01120	0.065784
VIT_03s0038g03960	0.0657855
VIT_07s0005g00840	0.065793
VIT_11s0149g00070	0.0658048
VIT_08s0056g01310	0.0658189
VIT_16s0050g01240	0.0658886
VIT_04s0008g02550	0.0659294
VIT_13s0019g05080	0.0659572
VIT_01s0026g02480	0.0659869
VIT_17s0000g07960	0.0660164
VIT_18s0001g09670	0.066104
VIT_09s0002g07290	0.0661084
VIT_10s0116g00510	0.0661206
VIT_18s0001g09170	0.06613
VIT_08s0040g01870	0.066197
VIT_18s0001g05800	0.0662194
VIT_01s0011g01730	0.0662543
VIT_01s0026g02110	0.066305
VIT_02s0025g00090	0.0663357
VIT_18s0001g08030	0.0663412
VIT_15s0046g03730	0.0663576
VIT_01s0011g03420	0.066359
VIT_11s0016g04230	0.0663906
VIT_18s0122g00050	0.0664013
VIT_05s0102g00570	0.0664834
VIT_09s0002g02090	0.0665005
VIT_15s0024g00820	0.0665109
VIT_13s0101g00060	0.0665123
VIT_08s0007g06230	0.0665188
VIT_00s0404g00080	0.0665801
VIT_17s0000g00340	0.0665814
VIT_11s0149g00060	0.0666595
VIT_18s0001g09290	0.0666637
VIT_11s0037g00300	0.0666732
VIT_00s0646g00030	0.0666783
VIT_06s0004g08200	0.0666919
VIT_17s0000g02750	0.0666981
VIT_09s0054g00890	0.0666993
VIT_04s0023g01650	0.0667028
VIT_04s0008g01210	0.0667062
VIT_04s0023g02660	0.0667192
VIT_19s0015g00750	0.0667927
VIT_00s0203g00200	0.0667982
VIT_00s0299g00060	0.0668073
VIT_04s0043g00760	0.0668398
VIT_07s0005g06490	0.0668409
VIT_11s0016g00020	0.0668644
VIT_16s0098g00610	0.0668655
VIT_04s0008g06230	0.0668905
VIT_18s0001g09080	0.0669164
VIT_07s0005g03790	0.0670051
VIT_08s0032g00840	0.0670101
VIT_00s0620g00020	0.0670618
VIT_03s0038g04010	0.0670687
VIT_01s0137g00420	0.0670732
VIT_08s0040g00590	0.0671291
VIT_03s0038g02940	0.0671717
VIT_01s0011g06300	0.0671881
VIT_09s0002g02630	0.0672032
VIT_06s0004g04660	0.0672229
VIT_12s0059g00590	0.0672584
VIT_02s0234g00100	0.0672639
VIT_19s0015g00760	0.0673132
VIT_13s0019g00340	0.067314
VIT_14s0108g01650	0.067336
VIT_08s0040g03200	0.067402
VIT_05s0062g00960	0.0674231
VIT_01s0150g00310	0.067426
VIT_11s0016g02890	0.0674278
VIT_00s0207g00090	0.067477
VIT_19s0015g01160	0.0674865
VIT_11s0065g00320	0.0674924
VIT_02s0236g00130	0.0675792
VIT_02s0025g04150	0.0675818
VIT_14s0081g00500	0.0675894
VIT_11s0016g02870	0.067645
VIT_09s0002g01620	0.0676455
VIT_02s0025g02780	0.067655
VIT_02s0033g01150	0.067664
VIT_07s0005g00070	0.0676693
VIT_01s0026g01770	0.0676697
VIT_04s0008g03810	0.0677237
VIT_13s0067g03320	0.0677587
VIT_09s0002g01800	0.0677801
VIT_17s0000g09230	0.0677957
VIT_07s0129g00270	0.0678451
VIT_11s0052g01030	0.0678707
VIT_03s0038g04350	0.0678751
VIT_03s0038g00290	0.0678878
VIT_03s0038g00360	0.0678929
VIT_16s0050g00950	0.0678947
VIT_02s0012g00910	0.0679042
VIT_18s0001g13180	0.0679365
VIT_17s0000g08260	0.0679602
VIT_15s0024g00390	0.0680387
VIT_17s0000g10250	0.0680672
VIT_07s0129g00430	0.0681167
VIT_06s0004g03490	0.0681696
VIT_01s0011g06250	0.0682063
VIT_02s0033g01330	0.0682102
VIT_12s0055g00360	0.0682143
VIT_13s0019g03490	0.0682451
VIT_00s0226g00090	0.0682471
VIT_05s0094g01400	0.0682778
VIT_05s0077g00410	0.06828
VIT_12s0035g01830	0.0683
VIT_11s0149g00240	0.0683766
VIT_08s0040g00140	0.0683845
VIT_15s0048g02150	0.068395
VIT_11s0118g00500	0.0684156
VIT_00s0253g00070	0.0684265
VIT_07s0104g00160	0.0684398
VIT_00s0499g00030	0.0684904
VIT_04s0044g01290	0.0685164
VIT_00s0199g00300	0.0685589
VIT_05s0062g01080	0.068598
VIT_12s0035g01200	0.0686089
VIT_18s0041g02220	0.0686132
VIT_04s0008g05650	0.0686203
VIT_08s0040g02750	0.0686374
VIT_08s0217g00100	0.0686604
VIT_05s0020g01480	0.0687027
VIT_13s0101g00100	0.0687865
VIT_19s0014g01420	0.0687904
VIT_02s0109g00380	0.0688196
VIT_13s0019g03470	0.0688526
VIT_09s0002g01880	0.06888
VIT_08s0056g00190	0.068889
VIT_09s0002g06040	0.0689044
VIT_08s0032g01210	0.0689206
VIT_03s0038g01440	0.068921
VIT_13s0156g00070	0.0689413
VIT_01s0010g00950	0.0689443
VIT_18s0122g01010	0.0689985
VIT_13s0019g02650	0.0690363
VIT_18s0122g00960	0.0690949
VIT_07s0141g00320	0.0691054
VIT_15s0021g02090	0.0691195
VIT_13s0019g00520	0.0691208
VIT_15s0048g00960	0.0691265
VIT_00s0225g00220	0.0692207
VIT_06s0004g03890	0.0692337
VIT_02s0025g01580	0.0692366
VIT_04s0044g00080	0.06927
VIT_01s0182g00030	0.0693357
VIT_07s0141g00710	0.0694233
VIT_19s0015g00690	0.0694795
VIT_05s0094g00860	0.0694798
VIT_08s0040g00770	0.0694855
VIT_15s0046g01500	0.0695065
VIT_12s0059g01040	0.0695568
VIT_05s0020g00490	0.0695738
VIT_15s0046g01090	0.0695804
VIT_12s0034g01000	0.0696218
VIT_19s0014g02890	0.0696777
VIT_14s0006g01880	0.069687
VIT_04s0023g00820	0.0696939
VIT_11s0103g00610	0.0697153
VIT_05s0020g03450	0.0697528
VIT_18s0001g07280	0.0697976
VIT_06s0004g04800	0.0698355
VIT_10s0042g01070	0.0698391
VIT_00s0174g00190	0.0698601
VIT_05s0020g03070	0.0698923
VIT_04s0008g00680	0.0699219
VIT_03s0038g03730	0.0699258
VIT_13s0067g03820	0.0700149
VIT_04s0008g01170	0.0700243
VIT_17s0000g03720	0.070037
VIT_14s0030g00700	0.0700647
VIT_14s0083g00970	0.0701002
VIT_00s0199g00170	0.0701954
VIT_00s0625g00040	0.0702543
VIT_14s0030g02170	0.0702568
VIT_08s0007g07010	0.0702904
VIT_00s0187g00150	0.0703062
VIT_00s0204g00170	0.0703439
VIT_16s0050g01490	0.0704419
VIT_01s0011g02090	0.0704754
VIT_09s0002g06760	0.0704812
VIT_08s0007g02350	0.0705529
VIT_12s0035g00810	0.0706169
VIT_05s0020g04460	0.0706375
VIT_15s0048g00710	0.0706677
VIT_03s0091g00360	0.0706995
VIT_01s0011g05630	0.0707243
VIT_15s0024g00800	0.0707868
VIT_07s0205g00070	0.0708454
VIT_07s0031g02040	0.0709127
VIT_10s0003g01360	0.0709209
VIT_08s0007g03970	0.0709242
VIT_03s0063g01080	0.0709251
VIT_03s0063g00310	0.0709828
VIT_03s0038g03120	0.0709838
VIT_18s0041g01360	0.071023
VIT_13s0019g04370	0.0710635
VIT_14s0030g01810	0.0710846
VIT_06s0004g03550	0.0710984
VIT_18s0001g12760	0.071107
VIT_00s1491g00020	0.071141
VIT_17s0000g05970	0.0711552
VIT_07s0031g01620	0.0712338
VIT_01s0011g05650	0.0712451
VIT_01s0011g06020	0.0712791
VIT_16s0100g01290	0.0713102
VIT_05s0094g00450	0.0713152
VIT_08s0105g00360	0.0713212
VIT_04s0008g03320	0.0713375
VIT_13s0106g00620	0.0713592
VIT_14s0066g02380	0.0713715
VIT_00s0598g00020	0.0714335
VIT_05s0102g00130	0.0714871
VIT_03s0063g02100	0.0715647
VIT_07s0005g01530	0.0715906
VIT_18s0072g00340	0.0716144
VIT_04s0008g06040	0.0716724
VIT_05s0020g01400	0.0717007
VIT_04s0008g01400	0.071724
VIT_19s0014g01350	0.0717336
VIT_08s0105g00300	0.071751
VIT_08s0007g08410	0.0717639
VIT_00s0261g00010	0.0717688
VIT_05s0049g00970	0.0717987
VIT_02s0012g00710	0.071808
VIT_18s0001g14520	0.0718158
VIT_08s0056g00270	0.0718424
VIT_03s0097g00660	0.0718543
VIT_13s0047g00250	0.0719206
VIT_08s0040g01280	0.0719354
VIT_00s0264g00040	0.0719441
VIT_09s0002g08930	0.0719696
VIT_18s0001g14630	0.0719978
VIT_11s0016g03440	0.0720151
VIT_12s0035g00720	0.0720235
VIT_19s0085g00990	0.0720312
VIT_15s0046g03680	0.0720376
VIT_07s0191g00130	0.0720431
VIT_17s0000g02020	0.0720551
VIT_16s0098g01570	0.0720576
VIT_13s0064g00970	0.0720662
VIT_19s0090g01570	0.072103
VIT_17s0000g02260	0.0721082
VIT_08s0040g02980	0.0721561
VIT_16s0100g00510	0.0721983
VIT_02s0025g02470	0.0722702
VIT_01s0011g02200	0.0723117
VIT_15s0107g00310	0.0723674
VIT_18s0072g00380	0.0724015
VIT_04s0008g07070	0.0724446
VIT_18s0157g00020	0.0724889
VIT_12s0028g03630	0.0725379
VIT_07s0129g00530	0.0725486
VIT_14s0006g02020	0.0725878
VIT_07s0031g02300	0.0726052
VIT_18s0072g00310	0.0726235
VIT_01s0011g01050	0.0726378
VIT_07s0005g02160	0.0726398
VIT_00s0227g00170	0.0726657
VIT_19s0135g00070	0.0727353
VIT_01s0026g00240	0.0727377
VIT_16s0098g01860	0.0727501
VIT_18s0001g12960	0.0727775
VIT_04s0008g04760	0.0727841
VIT_11s0016g00780	0.0728135
VIT_07s0129g01050	0.0728621
VIT_08s0007g02900	0.0729537
VIT_18s0001g04540	0.0730278
VIT_07s0031g01230	0.0730486
VIT_13s0158g00300	0.0730781
VIT_19s0090g01380	0.0730796
VIT_14s0083g00450	0.0730876
VIT_11s0118g00590	0.073245
VIT_16s0050g00090	0.0732747
VIT_14s0083g00180	0.0734166
VIT_13s0156g00100	0.0734188
VIT_03s0038g02440	0.0734211
VIT_19s0090g00580	0.0734324
VIT_01s0150g00190	0.0734858
VIT_02s0087g00780	0.0735194
VIT_17s0000g05800	0.0735262
VIT_06s0004g04300	0.0735707
VIT_11s0016g05730	0.073692
VIT_19s0027g00460	0.0736924
VIT_14s0006g02470	0.0737176
VIT_11s0016g04040	0.0737295
VIT_00s0174g00200	0.0737833
VIT_12s0028g00830	0.0738229
VIT_08s0007g03530	0.0738459
VIT_16s0098g00370	0.0739241
VIT_09s0002g02480	0.0739344
VIT_00s0186g00020	0.0739358
VIT_10s0597g00020	0.0739686
VIT_05s0062g00130	0.0739691
VIT_06s0004g00360	0.0740484
VIT_05s0077g01220	0.0741083
VIT_07s0005g00990	0.0741137
VIT_17s0000g02550	0.0741204
VIT_14s0030g01560	0.074174
VIT_02s0025g02010	0.0741792
VIT_13s0064g00030	0.0742239
VIT_11s0118g00430	0.0742243
VIT_09s0002g00610	0.0742623
VIT_18s0041g01260	0.074349
VIT_12s0055g01090	0.0743563
VIT_01s0011g06620	0.0743565
VIT_13s0175g00080	0.074441
VIT_14s0068g01530	0.0744573
VIT_14s0060g02110	0.0744975
VIT_09s0002g03450	0.074499
VIT_02s0012g01330	0.0745223
VIT_07s0141g00770	0.0745945
VIT_18s0117g00130	0.0746177
VIT_08s0040g01760	0.0746523
VIT_15s0048g02350	0.0747182
VIT_17s0000g01450	0.0747202
VIT_08s0007g05080	0.0747259
VIT_11s0016g02850	0.0747413
VIT_02s0025g02760	0.0747734
VIT_09s0002g05710	0.074785
VIT_19s0090g00460	0.074795
VIT_03s0063g02610	0.074821
VIT_17s0000g09220	0.0748463
VIT_18s0001g03070	0.0748579
VIT_17s0000g04890	0.0748744
VIT_07s0104g00440	0.0748936
VIT_12s0059g01820	0.074951
VIT_15s0046g01650	0.0749526
VIT_05s0029g00220	0.0749657
VIT_15s0048g01980	0.0749671
VIT_05s0020g04210	0.0749974
VIT_04s0008g00470	0.0749994
VIT_08s0040g02330	0.0750053
VIT_03s0038g03610	0.0750382
VIT_01s0026g01470	0.0750682
VIT_00s2840g00010	0.0751029
VIT_17s0000g02900	0.075112
VIT_19s0014g02760	0.0751151
VIT_14s0081g00440	0.0751529
VIT_05s0020g02840	0.0751905
VIT_14s0060g02310	0.0752378
VIT_19s0090g01330	0.0752405
VIT_10s0003g02940	0.0752918
VIT_14s0068g01710	0.0753653
VIT_19s0014g02730	0.075401
VIT_18s0072g00630	0.0754067
VIT_00s0434g00020	0.0754283
VIT_16s0115g00200	0.0754343
VIT_08s0040g00010	0.0754556
VIT_12s0028g03730	0.0754933
VIT_17s0119g00070	0.0755137
VIT_06s0004g08230	0.0755384
VIT_09s0054g01590	0.075551
VIT_01s0010g03830	0.0755548
VIT_16s0050g00610	0.0755743
VIT_01s0011g05250	0.0756212
VIT_06s0061g01600	0.0756984
VIT_02s0025g00370	0.0757028
VIT_02s0025g01460	0.0757228
VIT_18s0001g11940	0.0757384
VIT_01s0010g03940	0.0758203
VIT_08s0007g08860	0.075827
VIT_12s0028g01810	0.0758317
VIT_06s0061g00790	0.0758418
VIT_05s0020g02530	0.0758467
VIT_09s0002g01480	0.0759194
VIT_06s0004g05560	0.0759221
VIT_07s0005g01100	0.076011
VIT_12s0035g00770	0.0760709
VIT_08s0007g07020	0.0760871
VIT_14s0060g00970	0.0761699
VIT_06s0004g00120	0.0762018
VIT_03s0063g00130	0.0762073
VIT_02s0025g00400	0.0762181
VIT_18s0041g00360	0.076241
VIT_03s0063g00080	0.0763048
VIT_12s0142g00120	0.0763127
VIT_11s0052g00500	0.0763702
VIT_18s0001g00490	0.076374
VIT_06s0009g01610	0.0764283
VIT_12s0057g01470	0.0765849
VIT_17s0000g02290	0.0766121
VIT_16s0098g01880	0.0766602
VIT_05s0094g01550	0.0766671
VIT_01s0010g03880	0.0766679
VIT_13s0047g00100	0.07668
VIT_05s0077g01430	0.0766926
VIT_07s0130g00470	0.0767041
VIT_13s0067g03160	0.0767081
VIT_06s0004g04650	0.0767356
VIT_06s0080g00400	0.0767578
VIT_12s0028g03900	0.0767763
VIT_19s0176g00140	0.0768386
VIT_19s0027g00760	0.0769012
VIT_01s0010g03050	0.0769063
VIT_14s0128g00360	0.0769811
VIT_14s0083g00740	0.077027
VIT_07s0005g01250	0.0770306
VIT_08s0007g03850	0.0770586
VIT_09s0002g01460	0.0771157
VIT_11s0016g00210	0.077124
VIT_12s0035g00280	0.0771283
VIT_08s0056g00690	0.0771814
VIT_00s0662g00030	0.0772033
VIT_14s0060g00430	0.0772465
VIT_14s0068g00500	0.0772589
VIT_13s0067g01000	0.0772711
VIT_06s0004g02900	0.0772966
VIT_06s0004g04730	0.0773499
VIT_06s0004g01360	0.0773667
VIT_16s0098g01630	0.0773786
VIT_17s0000g07300	0.0774064
VIT_19s0090g01610	0.0774092
VIT_18s0122g00510	0.0775001
VIT_03s0038g00480	0.0775689
VIT_03s0063g02580	0.0775806
VIT_08s0007g04910	0.0776014
VIT_07s0005g02020	0.077611
VIT_06s0004g04460	0.0776625
VIT_11s0103g00580	0.0776716
VIT_07s0031g00670	0.077743
VIT_08s0040g02450	0.0777544
VIT_00s0317g00130	0.0777748
VIT_04s0023g00140	0.0777793
VIT_11s0016g02950	0.0777794
VIT_19s0014g01160	0.0778295
VIT_00s0187g00340	0.0778333
VIT_19s0014g02460	0.0778344
VIT_08s0007g06450	0.0778722
VIT_02s0025g02340	0.0778804
VIT_05s0020g02220	0.0779457
VIT_11s0052g00980	0.0779668
VIT_10s0042g00580	0.0780197
VIT_06s0004g03220	0.0780576
VIT_06s0004g05960	0.0781061
VIT_08s0217g00030	0.078107
VIT_06s0009g03650	0.0781562
VIT_02s0154g00330	0.0781604
VIT_01s0011g05700	0.0782033
VIT_07s0005g03350	0.0782299
VIT_00s0684g00040	0.0782369
VIT_18s0001g01120	0.0782434
VIT_00s0225g00130	0.0782815
VIT_00s0780g00010	0.0782986
VIT_16s0039g00200	0.0783054
VIT_02s0025g02790	0.0783143
VIT_03s0097g00530	0.0783535
VIT_04s0043g00130	0.0783562
VIT_10s0071g01160	0.0783699
VIT_17s0000g07870	0.0784236
VIT_07s0031g02250	0.0784587
VIT_01s0127g00450	0.0785092
VIT_11s0016g02840	0.0785226
VIT_00s0323g00020	0.0785522
VIT_02s0025g00340	0.0785849
VIT_01s0011g01290	0.078645
VIT_16s0100g01280	0.0786486
VIT_14s0128g00250	0.0786627
VIT_18s0076g00260	0.0786836
VIT_13s0064g00160	0.0787088
VIT_06s0004g05430	0.0787354
VIT_10s0003g05630	0.0787603
VIT_08s0007g03950	0.0787822
VIT_06s0004g07120	0.078806
VIT_09s0002g06100	0.0788496
VIT_10s0092g00230	0.0789007
VIT_07s0191g00180	0.079096
VIT_17s0000g05230	0.0791185
VIT_00s0551g00020	0.0791276
VIT_02s0025g02260	0.0791502
VIT_08s0007g01520	0.0791569
VIT_05s0020g02770	0.0791758
VIT_05s0020g04870	0.079223
VIT_14s0006g02080	0.0792389
VIT_19s0014g04710	0.0792526
VIT_02s0025g05160	0.0792556
VIT_04s0023g01990	0.0792835
VIT_05s0062g01250	0.0792863
VIT_12s0059g02650	0.0793808
VIT_02s0025g00900	0.0794113
VIT_02s0012g02670	0.0794373
VIT_12s0059g02050	0.0794638
VIT_18s0001g13630	0.0795009
VIT_10s0071g01060	0.0795213
VIT_13s0064g00040	0.0795493
VIT_11s0016g03460	0.079557
VIT_11s0016g00450	0.0796228
VIT_19s0027g00710	0.0796491
VIT_07s0104g00240	0.0796527
VIT_13s0067g03600	0.0796765
VIT_14s0030g01670	0.0797052
VIT_17s0053g00120	0.079708
VIT_07s0104g00670	0.0797356
VIT_13s0147g00060	0.0797495
VIT_06s0004g00480	0.0797718
VIT_08s0007g08050	0.0797979
VIT_00s0187g00310	0.0798137
VIT_13s0147g00110	0.0798143
VIT_02s0154g00610	0.0798378
VIT_01s0011g06540	0.0798664
VIT_13s0019g03990	0.0798816
VIT_04s0008g05330	0.0799588
VIT_16s0098g01040	0.0800116
VIT_08s0040g03300	0.0800209
VIT_14s0006g01530	0.0800801
VIT_03s0038g02350	0.080107
VIT_11s0037g00490	0.0801236
VIT_13s0067g03530	0.0801282
VIT_04s0008g02110	0.0801313
VIT_02s0025g02820	0.08014
VIT_02s0087g00770	0.0801425
VIT_11s0016g03410	0.0801524
VIT_08s0058g01140	0.0801615
VIT_06s0004g08280	0.0801803
VIT_13s0019g05250	0.0802566
VIT_19s0177g00140	0.0802581
VIT_16s0039g01560	0.0802717
VIT_05s0029g01370	0.0802869
VIT_17s0000g04540	0.0802992
VIT_17s0000g04320	0.0803046
VIT_17s0000g03530	0.0803138
VIT_13s0073g00580	0.0803214
VIT_00s0186g00080	0.0803301
VIT_03s0180g00020	0.0803306
VIT_04s0044g01850	0.0803337
VIT_15s0048g02240	0.0803449
VIT_12s0028g03130	0.0804418
VIT_03s0097g00600	0.0805288
VIT_17s0000g09840	0.080531
VIT_10s0003g03190	0.0805854
VIT_11s0118g00300	0.0805907
VIT_19s0014g03700	0.0805958
VIT_19s0015g00390	0.0806571
VIT_04s0008g00720	0.0806645
VIT_01s0026g00740	0.0806982
VIT_11s0052g00880	0.0807264
VIT_12s0142g00180	0.0807524
VIT_02s0154g00100	0.0807716
VIT_18s0001g08890	0.0807774
VIT_12s0035g01190	0.0807779
VIT_03s0038g01510	0.0808565
VIT_08s0007g06150	0.080863
VIT_01s0127g00060	0.0808662
VIT_16s0098g00660	0.0808848
VIT_13s0019g03260	0.0809069
VIT_08s0007g01660	0.0809212
VIT_18s0001g08910	0.0809479
VIT_00s2001g00010	0.0809798
VIT_14s0108g01110	0.0809846
VIT_06s0004g04440	0.0809878
VIT_06s0004g05550	0.0809907
VIT_14s0036g00370	0.0809946
VIT_06s0004g02120	0.0809951
VIT_00s0229g00170	0.0810029
VIT_14s0068g01370	0.0810146
VIT_02s0025g02580	0.0811446
VIT_16s0039g02010	0.0811466
VIT_05s0020g02150	0.0811484
VIT_11s0016g03200	0.0811822
VIT_10s0003g03060	0.0812825
VIT_17s0000g01300	0.0812927
VIT_04s0008g06870	0.0813125
VIT_05s0049g00940	0.0813786
VIT_03s0180g00050	0.0814119
VIT_07s0104g00540	0.0814229
VIT_06s0009g01190	0.0814544
VIT_14s0060g00360	0.0814572
VIT_13s0064g01390	0.0814727
VIT_06s0009g01920	0.0815174
VIT_11s0149g00220	0.0815541
VIT_16s0050g02570	0.0815716
VIT_14s0030g01620	0.081606
VIT_05s0077g02070	0.081609
VIT_11s0078g00260	0.0816483
VIT_05s0049g01240	0.0817386
VIT_01s0127g00460	0.0817543
VIT_04s0008g01750	0.0817634
VIT_00s0981g00010	0.0817861
VIT_13s0067g00100	0.0818145
VIT_04s0008g00640	0.0818169
VIT_13s0067g00160	0.0818388
VIT_18s0001g09410	0.0819227
VIT_05s0062g00850	0.0819261
VIT_04s0023g02460	0.0819268
VIT_15s0046g02370	0.0819897
VIT_15s0046g01660	0.0820004
VIT_11s0016g04410	0.0820056
VIT_17s0000g06030	0.0820553
VIT_09s0002g04680	0.0820683
VIT_01s0011g04630	0.0820691
VIT_17s0000g00500	0.0820726
VIT_18s0001g10260	0.0821005
VIT_06s0004g06880	0.0821777
VIT_12s0057g01480	0.0822161
VIT_05s0049g01790	0.0823298
VIT_08s0007g02960	0.0825137
VIT_14s0128g00370	0.0825149
VIT_10s0003g05320	0.0825521
VIT_10s0003g04880	0.0826459
VIT_13s0019g00910	0.0826653
VIT_08s0040g03040	0.0827728
VIT_14s0030g01820	0.0828045
VIT_05s0020g03550	0.0828487
VIT_06s0004g05030	0.0828918
VIT_05s0049g01500	0.0830549
VIT_02s0025g02520	0.0830703
VIT_17s0000g03310	0.0831239
VIT_00s0598g00040	0.0831301
VIT_04s0023g03690	0.0831494
VIT_12s0028g03800	0.0831678
VIT_02s0236g00140	0.0831711
VIT_15s0021g02490	0.083202
VIT_19s0014g01550	0.083208
VIT_00s0657g00010	0.0832293
VIT_19s0015g01070	0.0833722
VIT_13s0067g03060	0.0833839
VIT_00s0125g00020	0.0833949
VIT_07s0031g01330	0.0834036
VIT_18s0001g12130	0.0834275
VIT_05s0102g01120	0.0834395
VIT_03s0038g04470	0.0834603
VIT_05s0051g00450	0.0834822
VIT_14s0006g02310	0.0834875
VIT_07s0005g01960	0.0835111
VIT_05s0077g01040	0.0835586
VIT_01s0011g00870	0.0835636
VIT_11s0016g02830	0.0835693
VIT_19s0014g03500	0.0835732
VIT_11s0037g01120	0.0835763
VIT_05s0020g02420	0.0836317
VIT_07s0104g01300	0.0836398
VIT_08s0040g01640	0.0836596
VIT_01s0011g02820	0.0836776
VIT_19s0090g00050	0.0837056
VIT_11s0052g00590	0.0837576
VIT_13s0019g01090	0.0837663
VIT_15s0048g00660	0.0838518
VIT_01s0026g01340	0.0839553
VIT_00s2262g00010	0.083963
VIT_09s0002g03690	0.0839988
VIT_00s0323g00030	0.0840041
VIT_00s0265g00080	0.0840731
VIT_12s0178g00040	0.084128
VIT_06s0004g07130	0.0842214
VIT_10s0003g00500	0.0842275
VIT_14s0171g00490	0.0842521
VIT_05s0029g00330	0.0842704
VIT_18s0041g00420	0.0843093
VIT_06s0061g00230	0.0843681
VIT_02s0025g02530	0.0843885
VIT_14s0066g01920	0.0843994
VIT_07s0005g06380	0.0844044
VIT_00s0532g00030	0.0844161
VIT_06s0061g00270	0.084506
VIT_16s0098g00790	0.0845568
VIT_06s0061g00410	0.0845977
VIT_16s0039g01580	0.0846248
VIT_16s0098g00810	0.084629
VIT_04s0069g00790	0.0846877
VIT_18s0001g07090	0.0847338
VIT_18s0001g15010	0.0847622
VIT_13s0074g00230	0.0847874
VIT_14s0068g01640	0.0847968
VIT_18s0001g08210	0.0848553
VIT_18s0001g01640	0.0848567
VIT_16s0039g01610	0.0848684
VIT_08s0007g03770	0.0848777
VIT_14s0060g00280	0.0848808
VIT_12s0055g00390	0.084893
VIT_08s0007g05170	0.0849627
VIT_15s0046g01290	0.0849639
VIT_14s0068g01260	0.0849756
VIT_16s0039g00530	0.0849896
VIT_13s0019g04230	0.0850073
VIT_13s0019g05240	0.085009
VIT_17s0000g00920	0.0850986
VIT_05s0020g04800	0.0851049
VIT_00s0585g00020	0.0851794
VIT_15s0021g01000	0.0851862
VIT_17s0000g08890	0.0852
VIT_13s0064g00880	0.0852459
VIT_18s0089g00610	0.0853126
VIT_07s0151g00810	0.0853203
VIT_03s0088g01170	0.0853588
VIT_16s0098g00280	0.0853674
VIT_05s0077g01260	0.0853756
VIT_15s0021g01580	0.0853837
VIT_00s0341g00010	0.0853883
VIT_02s0025g00130	0.085413
VIT_11s0037g00080	0.0854314
VIT_10s0597g00030	0.0854571
VIT_07s0005g00330	0.0854775
VIT_19s0140g00210	0.085478
VIT_10s0003g02610	0.0855122
VIT_04s0023g01030	0.0855217
VIT_07s0031g00160	0.0855229
VIT_00s0337g00060	0.0855282
VIT_05s0077g01100	0.0856417
VIT_11s0016g01130	0.0856845
VIT_13s0067g03360	0.0857195
VIT_19s0085g00520	0.0857716
VIT_03s0038g03860	0.0858355
VIT_08s0007g07860	0.0858369
VIT_16s0050g01250	0.0858716
VIT_18s0001g13050	0.085873
VIT_09s0002g02140	0.0858761
VIT_01s0011g00650	0.0859211
VIT_06s0004g02680	0.0859896
VIT_12s0028g00440	0.0859923
VIT_04s0008g06050	0.0860013
VIT_08s0058g00870	0.0860205
VIT_09s0018g01700	0.0860448
VIT_04s0008g03900	0.0860814
VIT_09s0002g05180	0.0861168
VIT_08s0007g00530	0.0862569
VIT_07s0005g00340	0.0863288
VIT_14s0060g01510	0.0863522
VIT_10s0003g03300	0.0864028
VIT_15s0021g02480	0.0864254
VIT_03s0038g04670	0.0864891
VIT_03s0180g00030	0.0864914
VIT_06s0080g00940	0.0865461
VIT_16s0098g01100	0.0865617
VIT_07s0104g00080	0.0865719
VIT_01s0011g00940	0.0865738
VIT_07s0005g04240	0.0866139
VIT_03s0038g04750	0.0866212
VIT_14s0108g00080	0.0866931
VIT_07s0005g04550	0.0867219
VIT_12s0057g00020	0.0867398
VIT_12s0035g01980	0.0867607
VIT_05s0029g00500	0.0867867
VIT_07s0005g03980	0.0868128
VIT_07s0104g00970	0.0868187
VIT_02s0025g03400	0.0868311
[truncated: 1,404 more rows]

## Sheet: Table S5
Table S5. 2000 core candidate reference genes shared by leaf and berry RNA-Seq datasets, ranked by mean CV value of CV_leaf and CV_berry
Ensembl Gene ID	cv_leaf	cv_berry	mean cv
VIT_00s0252g00130	0.0263	0.0185865	0.0224433
VIT_05s0020g04250	0.0227707	0.0226418	0.0227063
VIT_01s0011g03200	0.0325741	0.0138201	0.0231971
VIT_05s0020g02540	0.0252188	0.022525	0.0238719
VIT_03s0063g02550	0.0309744	0.019805	0.0253897
VIT_03s0038g00280	0.0405022	0.0126809	0.0265916
VIT_04s0008g06540	0.0431851	0.0131123	0.0281487
VIT_07s0031g01940	0.0361055	0.0206832	0.0283943
VIT_19s0015g01190	0.0480969	0.00995961	0.0290282
VIT_11s0037g01130	0.0352544	0.0240525	0.0296534
VIT_15s0046g01760	0.038839	0.0220369	0.0304379
VIT_08s0056g00810	0.0362825	0.0274728	0.0318776
VIT_15s0021g01330	0.0461378	0.0192999	0.0327188
VIT_17s0000g09780	0.0414792	0.024054	0.0327666
VIT_04s0008g00830	0.0493522	0.0180265	0.0336893
VIT_12s0178g00200	0.0376558	0.0297301	0.0336929
VIT_08s0007g03610	0.0446266	0.0233575	0.033992
VIT_12s0028g02020	0.0497607	0.018261	0.0340109
VIT_02s0025g01180	0.0333849	0.0347181	0.0340515
VIT_13s0067g02990	0.0345312	0.0340627	0.0342969
VIT_18s0001g14860	0.049311	0.0194229	0.0343669
VIT_09s0018g01420	0.0515255	0.0195193	0.0355224
VIT_07s0005g01820	0.0277908	0.0437794	0.0357851
VIT_10s0116g01210	0.0521907	0.0196808	0.0359358
VIT_03s0038g02320	0.0307604	0.0418583	0.0363093
VIT_19s0014g02740	0.0299515	0.0429963	0.0364739
VIT_11s0016g01920	0.0471354	0.0260161	0.0365757
VIT_00s0283g00060	0.035866	0.037319	0.0365925
VIT_01s0150g00160	0.0533408	0.0212351	0.037288
VIT_00s0227g00160	0.0555615	0.0200181	0.0377898
VIT_19s0177g00040	0.0516628	0.0241903	0.0379265
VIT_03s0038g04270	0.0430897	0.0328182	0.0379539
VIT_06s0009g02770	0.0475634	0.0284538	0.0380086
VIT_09s0002g04520	0.0343593	0.0420575	0.0382084
VIT_02s0025g03280	0.0427337	0.034079	0.0384064
VIT_08s0040g00520	0.0557195	0.021115	0.0384173
VIT_14s0030g00830	0.0570563	0.0198201	0.0384382
VIT_14s0108g00510	0.0545626	0.0224369	0.0384997
VIT_10s0003g00530	0.0373275	0.0403207	0.0388241
VIT_05s0020g00380	0.0317727	0.0469326	0.0393526
VIT_12s0059g01310	0.0503599	0.0286078	0.0394839
VIT_19s0014g01250	0.0601523	0.0189599	0.0395561
VIT_14s0068g02030	0.0491749	0.0302967	0.0397358
VIT_17s0000g10430	0.0273059	0.0521699	0.0397379
VIT_03s0038g04560	0.0449804	0.0347748	0.0398776
VIT_08s0058g00570	0.0421412	0.037762	0.0399516
VIT_09s0002g02600	0.0633591	0.0173106	0.0403349
VIT_12s0028g01600	0.0340445	0.0466478	0.0403461
VIT_02s0012g01900	0.0445766	0.036769	0.0406728
VIT_10s0116g00210	0.0394364	0.0420987	0.0407676
VIT_16s0039g02660	0.0461893	0.0358326	0.0410109
VIT_18s0001g03830	0.051107	0.0315993	0.0413531
VIT_03s0063g00070	0.0526515	0.0300814	0.0413665
VIT_14s0108g01140	0.0466942	0.036194	0.0414441
VIT_19s0177g00100	0.0416866	0.0413946	0.0415406
VIT_00s0181g00240	0.0537196	0.0294406	0.0415801
VIT_18s0001g10170	0.0362649	0.0469863	0.0416256
VIT_17s0000g07510	0.0554003	0.028176	0.0417881
VIT_12s0059g02370	0.0533327	0.0303378	0.0418352
VIT_06s0009g02410	0.043849	0.039942	0.0418955
VIT_04s0023g03190	0.0639177	0.0201718	0.0420447
VIT_15s0048g00670	0.0311976	0.0530333	0.0421154
VIT_18s0001g07240	0.0632836	0.0219021	0.0425929
VIT_06s0004g01820	0.0473079	0.0379487	0.0426283
VIT_15s0046g00140	0.0621966	0.0231687	0.0426826
VIT_06s0004g00470	0.0292466	0.0566415	0.042944
VIT_08s0058g00130	0.0372592	0.0487453	0.0430023
VIT_08s0007g03130	0.0644539	0.0218138	0.0431338
VIT_00s0225g00020	0.0544039	0.0320515	0.0432277
VIT_11s0016g04780	0.0727333	0.0140004	0.0433669
VIT_05s0020g02850	0.0429482	0.0439405	0.0434443
VIT_16s0050g02450	0.0532662	0.0338175	0.0435418
VIT_10s0003g00510	0.0595688	0.0275239	0.0435463
VIT_04s0044g00580	0.0447679	0.0427082	0.043738
VIT_01s0011g01660	0.0669933	0.0206233	0.0438083
VIT_19s0014g05100	0.042527	0.0451211	0.0438241
VIT_18s0001g08120	0.0427781	0.0449389	0.0438585
VIT_07s0005g01330	0.0601289	0.0277432	0.0439361
VIT_08s0058g00750	0.0550525	0.032931	0.0439917
VIT_08s0007g02580	0.0433345	0.0448403	0.0440874
VIT_08s0105g00440	0.0709142	0.0176131	0.0442636
VIT_13s0084g00580	0.0531041	0.0355392	0.0443217
VIT_13s0084g00610	0.0538088	0.0348826	0.0443457
VIT_03s0038g02500	0.0626784	0.0261992	0.0444388
VIT_06s0004g08260	0.0378985	0.0511665	0.0445325
VIT_04s0008g03020	0.0537831	0.0354088	0.0445959
VIT_14s0066g00180	0.0419479	0.0473369	0.0446424
VIT_19s0014g01520	0.0460453	0.0442395	0.0451424
VIT_03s0017g01350	0.0463724	0.044052	0.0452122
VIT_18s0001g02650	0.0686052	0.0220169	0.0453111
VIT_19s0014g02480	0.0546854	0.0360797	0.0453826
VIT_06s0004g04340	0.0530399	0.0379727	0.0455063
VIT_09s0002g04300	0.061843	0.0291711	0.0455071
VIT_08s0007g04210	0.0293834	0.061721	0.0455522
VIT_14s0006g01880	0.0215524	0.069687	0.0456197
VIT_17s0000g06430	0.0700918	0.021229	0.0456604
VIT_06s0009g01910	0.0444995	0.0471915	0.0458455
VIT_16s0039g01860	0.0550411	0.03683	0.0459355
VIT_09s0002g04510	0.0459896	0.0460178	0.0460037
VIT_13s0019g00550	0.0607232	0.0312894	0.0460063
VIT_00s0199g00170	0.0218897	0.0701954	0.0460425
VIT_18s0001g06290	0.0396556	0.0525911	0.0461233
VIT_00s2837g00010	0.0410794	0.0511761	0.0461278
VIT_14s0060g01280	0.0400121	0.0526179	0.046315
VIT_03s0091g01190	0.0391608	0.0534887	0.0463248
VIT_17s0000g01910	0.0632404	0.0295616	0.046401
VIT_13s0074g00770	0.0509197	0.0421638	0.0465418
VIT_01s0127g00440	0.0549245	0.0382823	0.0466034
VIT_08s0040g02420	0.0455658	0.0480178	0.0467918
VIT_13s0067g00710	0.0630911	0.0307411	0.0469161
VIT_08s0040g02230	0.0473014	0.0465684	0.0469349
VIT_11s0016g01820	0.057021	0.0369209	0.0469709
VIT_00s0187g00220	0.0714834	0.0225907	0.0470371
VIT_03s0091g00700	0.0464166	0.0478128	0.0471147
VIT_13s0156g00320	0.0498565	0.0446446	0.0472506
VIT_14s0066g02360	0.0519553	0.0430042	0.0474797
VIT_09s0002g01760	0.0614376	0.0336822	0.0475599
VIT_07s0005g04750	0.0412672	0.0541317	0.0476994
VIT_18s0001g15050	0.0543635	0.0410615	0.0477125
VIT_11s0016g05120	0.0643031	0.0311394	0.0477213
VIT_18s0001g07280	0.0257441	0.0697976	0.0477709
VIT_19s0090g00390	0.0667434	0.028996	0.0478697
VIT_10s0003g02650	0.0437288	0.0521962	0.0479625
VIT_19s0015g00980	0.0482837	0.0481035	0.0481936
VIT_07s0005g02820	0.0490647	0.0474134	0.0482391
VIT_17s0000g02840	0.0604358	0.0366242	0.04853
VIT_15s0046g01090	0.0276103	0.0695804	0.0485953
VIT_06s0009g03660	0.0735336	0.0237465	0.0486401
VIT_08s0007g06400	0.0514964	0.0458913	0.0486938
VIT_18s0122g00190	0.047915	0.0494778	0.0486964
VIT_11s0016g00700	0.037405	0.0601801	0.0487926
VIT_08s0007g03830	0.0669006	0.030794	0.0488473
VIT_11s0206g00120	0.0623645	0.0354757	0.0489201
VIT_03s0038g02470	0.0664498	0.0313915	0.0489207
VIT_14s0066g00140	0.0586911	0.0394624	0.0490767
VIT_01s0150g00310	0.030823	0.067426	0.0491245
VIT_18s0001g03220	0.0575594	0.0407158	0.0491376
VIT_14s0006g01990	0.057621	0.0406997	0.0491603
VIT_14s0108g00010	0.0464627	0.0520416	0.0492522
VIT_09s0002g02560	0.0407498	0.0577776	0.0492637
VIT_17s0000g06670	0.0463395	0.0522729	0.0493062
VIT_10s0003g01480	0.0770209	0.0216847	0.0493528
VIT_10s0003g02200	0.058657	0.0400513	0.0493542
VIT_05s0029g00020	0.0552183	0.0438742	0.0495462
VIT_19s0015g01040	0.0624381	0.0367568	0.0495975
VIT_08s0007g07950	0.0463232	0.0529535	0.0496383
VIT_16s0098g01190	0.0376188	0.06169	0.0496544
VIT_04s0069g00800	0.0492239	0.0503479	0.0497859
VIT_18s0001g00750	0.0498565	0.0497352	0.0497959
VIT_14s0060g02140	0.071156	0.0284367	0.0497963
VIT_19s0014g02890	0.0299633	0.0696777	0.0498205
VIT_04s0023g00440	0.0635576	0.0361325	0.049845
VIT_11s0016g03110	0.0783108	0.0214208	0.0498658
VIT_05s0094g00900	0.0552691	0.0446049	0.049937
VIT_01s0010g03600	0.0649736	0.0349329	0.0499532
VIT_19s0090g00230	0.0587666	0.0412028	0.0499847
VIT_17s0000g03730	0.0700534	0.0299595	0.0500064
VIT_18s0001g12850	0.0350896	0.0649329	0.0500112
VIT_04s0023g03120	0.0513455	0.0487459	0.0500457
VIT_17s0000g01520	0.0453647	0.0547365	0.0500506
VIT_08s0032g00920	0.0578802	0.042374	0.0501271
VIT_01s0026g01650	0.0780853	0.0221897	0.0501375
VIT_14s0060g01550	0.0621525	0.0381358	0.0501441
VIT_08s0040g00470	0.0449563	0.0553817	0.050169
VIT_15s0021g01420	0.0380252	0.0623182	0.0501717
VIT_01s0150g00400	0.0559039	0.0444542	0.050179
VIT_10s0003g03830	0.0627348	0.0377196	0.0502272
VIT_04s0023g02040	0.0597665	0.0407081	0.0502373
VIT_00s0620g00020	0.0335765	0.0670618	0.0503192
VIT_14s0066g01340	0.0493397	0.0513322	0.0503359
VIT_03s0038g01470	0.084947	0.0157897	0.0503683
VIT_10s0003g02250	0.069734	0.0310126	0.0503733
VIT_10s0003g05020	0.0589595	0.0418445	0.050402
VIT_13s0084g00160	0.0554439	0.0456081	0.050526
VIT_05s0094g01110	0.0531574	0.0479613	0.0505593
VIT_10s0003g00190	0.0522846	0.0488801	0.0505823
VIT_09s0002g05940	0.0752588	0.0259396	0.0505992
VIT_06s0004g06640	0.0508121	0.0504592	0.0506357
VIT_19s0090g01080	0.0614331	0.0398632	0.0506481
VIT_09s0002g00980	0.067323	0.0340063	0.0506647
VIT_02s0033g01160	0.0655019	0.0359152	0.0507085
VIT_05s0049g01520	0.0416922	0.0599868	0.0508395
VIT_13s0067g02320	0.0533173	0.0483638	0.0508406
VIT_08s0056g00710	0.0642505	0.0374436	0.0508471
VIT_04s0008g00770	0.0596291	0.0421377	0.0508834
VIT_18s0001g05550	0.0615909	0.0402321	0.0509115
VIT_05s0124g00360	0.0715191	0.0303061	0.0509126
VIT_01s0011g01960	0.0790155	0.0233281	0.0511718
VIT_01s0011g06130	0.0771321	0.0253204	0.0512263
VIT_02s0025g01510	0.0878436	0.0148569	0.0513503
VIT_01s0011g03580	0.0541846	0.0486702	0.0514274
VIT_13s0064g00020	0.0698487	0.0331303	0.0514895
VIT_07s0031g00200	0.0528203	0.0503064	0.0515634
VIT_03s0038g00790	0.0693089	0.0339463	0.0516276
VIT_00s0551g00010	0.0717222	0.0315766	0.0516494
VIT_14s0060g02260	0.0591653	0.0441844	0.0516748
VIT_03s0180g00070	0.0435675	0.0599308	0.0517492
VIT_06s0004g06010	0.0515568	0.0520054	0.0517811
VIT_06s0009g02350	0.0628073	0.0407842	0.0517958
VIT_05s0020g01500	0.0681922	0.0354217	0.0518069
VIT_05s0020g04080	0.0532971	0.0503824	0.0518398
VIT_11s0016g03210	0.0696525	0.0341416	0.0518971
VIT_18s0001g02470	0.064371	0.0394484	0.0519097
VIT_00s0264g00120	0.0622907	0.0415376	0.0519141
VIT_12s0035g01130	0.0501222	0.0537294	0.0519258
VIT_11s0016g01070	0.043818	0.0601335	0.0519757
VIT_18s0072g00380	0.0315669	0.0724015	0.0519842
VIT_17s0000g07120	0.055774	0.0482925	0.0520332
VIT_01s0011g01730	0.0378679	0.0662543	0.0520611
VIT_09s0002g01850	0.061741	0.0424359	0.0520885
VIT_01s0150g00610	0.0650892	0.0391166	0.0521029
VIT_09s0018g01710	0.070052	0.0341666	0.0521093
VIT_11s0103g00630	0.0553537	0.0489164	0.0521351
VIT_05s0020g02270	0.054127	0.0501536	0.0521403
VIT_14s0060g01170	0.0774337	0.0269112	0.0521724
VIT_08s0007g07050	0.067167	0.0372326	0.0521998
VIT_19s0027g00780	0.0548824	0.0495457	0.0522141
VIT_13s0019g03970	0.0433548	0.0611538	0.0522543
VIT_19s0014g04730	0.0462308	0.058336	0.0522834
VIT_18s0001g14400	0.0715398	0.0330634	0.0523016
VIT_04s0043g00330	0.0481225	0.0565486	0.0523355
VIT_19s0090g01570	0.0326847	0.072103	0.0523938
VIT_00s0203g00190	0.0658937	0.0389066	0.0524001
VIT_04s0008g05000	0.0467976	0.0580579	0.0524278
VIT_19s0085g00370	0.0573478	0.0476896	0.0525187
VIT_11s0016g05390	0.078762	0.0264262	0.0525941
VIT_15s0048g01890	0.0699069	0.035319	0.0526129
VIT_10s0003g01000	0.0483589	0.0568953	0.0526271
VIT_19s0090g00280	0.0680845	0.0372983	0.0526914
VIT_06s0080g00310	0.0559375	0.0495136	0.0527256
VIT_15s0048g02730	0.05868	0.0468472	0.0527636
VIT_05s0020g04790	0.0495208	0.0565059	0.0530134
VIT_13s0073g00560	0.0538402	0.0522298	0.053035
VIT_03s0017g01980	0.0721113	0.0339897	0.0530505
VIT_18s0001g12240	0.0623807	0.0437715	0.0530761
VIT_05s0020g02340	0.0717211	0.0345376	0.0531293
VIT_12s0034g02550	0.057773	0.0486918	0.0532324
VIT_01s0010g03700	0.062069	0.0445496	0.0533093
VIT_13s0019g03560	0.0655385	0.0411153	0.0533269
VIT_12s0134g00060	0.071048	0.0357167	0.0533824
VIT_08s0040g00890	0.0712606	0.0355739	0.0534172
VIT_18s0001g03580	0.0581639	0.0487788	0.0534713
VIT_13s0019g05250	0.0267501	0.0802566	0.0535034
VIT_04s0079g00800	0.0621805	0.0448962	0.0535383
VIT_17s0000g08830	0.0669879	0.0401039	0.0535459
VIT_17s0053g00620	0.0613775	0.0458408	0.0536091
VIT_01s0011g04490	0.0503664	0.0568537	0.0536101
VIT_10s0116g00010	0.0767722	0.0304525	0.0536123
VIT_06s0004g04460	0.029787	0.0776625	0.0537247
VIT_08s0007g03000	0.0613106	0.0461934	0.053752
VIT_14s0030g01810	0.0365061	0.0710846	0.0537953
VIT_14s0066g01130	0.0558083	0.0518101	0.0538092
VIT_17s0000g06450	0.0627001	0.0449638	0.053832
VIT_09s0002g00880	0.0475772	0.0602828	0.05393
VIT_12s0059g00890	0.0550811	0.0528299	0.0539555
VIT_07s0005g00840	0.0422094	0.065793	0.0540012
VIT_14s0068g01280	0.0646061	0.0434058	0.054006
VIT_04s0044g00110	0.0495158	0.0585076	0.0540117
VIT_18s0001g12730	0.0503553	0.0576804	0.0540179
VIT_13s0064g01280	0.0755897	0.0326644	0.0541271
VIT_13s0064g01050	0.066694	0.0419317	0.0543129
VIT_08s0007g08390	0.0702536	0.0385062	0.0543799
VIT_16s0022g01440	0.0488218	0.0600167	0.0544192
VIT_03s0038g04040	0.0641878	0.0446857	0.0544367
VIT_10s0003g02790	0.0802081	0.0288526	0.0545304
VIT_00s0684g00040	0.0308614	0.0782369	0.0545491
VIT_11s0016g00840	0.0622571	0.0471072	0.0546822
VIT_08s0007g02300	0.0841705	0.0252778	0.0547241
VIT_06s0004g04230	0.0785307	0.0310509	0.0547908
VIT_11s0037g00090	0.0535319	0.0561336	0.0548327
VIT_19s0015g01090	0.058818	0.050891	0.0548545
VIT_14s0066g02560	0.0765468	0.0331704	0.0548586
VIT_15s0048g01290	0.064925	0.0448972	0.0549111
VIT_07s0104g01170	0.0592116	0.0506941	0.0549529
VIT_03s0038g01340	0.0747335	0.0351786	0.0549561
VIT_07s0005g01530	0.0383541	0.0715906	0.0549724
VIT_03s0063g00850	0.0621803	0.0479896	0.0550849
VIT_10s0092g00050	0.0463189	0.0639131	0.055116
VIT_05s0020g03470	0.0551836	0.055092	0.0551378
VIT_08s0007g07680	0.0509061	0.0595646	0.0552354
VIT_10s0042g00070	0.066189	0.0442837	0.0552363
VIT_04s0023g01710	0.0753914	0.0351023	0.0552468
VIT_11s0016g00970	0.0520122	0.0585161	0.0552642
VIT_05s0049g01770	0.0855271	0.0250378	0.0552824
VIT_04s0008g01430	0.0623161	0.0482684	0.0552922
VIT_06s0009g00270	0.0752421	0.0355075	0.0553748
VIT_11s0016g02720	0.0936956	0.0170875	0.0553915
VIT_08s0007g07290	0.069041	0.0417742	0.0554076
VIT_10s0003g01520	0.0508074	0.0600561	0.0554318
VIT_19s0090g00430	0.0630434	0.0484132	0.0557283
VIT_07s0031g01730	0.0646288	0.0468373	0.0557331
VIT_19s0015g00920	0.0530761	0.0583995	0.0557378
VIT_08s0040g00410	0.0542982	0.0571808	0.0557395
VIT_07s0191g00180	0.0325897	0.079096	0.0558429
VIT_16s0098g01200	0.0752654	0.0366418	0.0559536
VIT_01s0011g03410	0.0600567	0.0518914	0.055974
VIT_17s0000g01780	0.0550386	0.0569124	0.0559755
VIT_06s0004g07870	0.0540149	0.0579577	0.0559863
VIT_09s0002g00470	0.094525	0.0178329	0.056179
VIT_14s0081g00440	0.0372397	0.0751529	0.0561963
VIT_05s0020g01170	0.048661	0.0637938	0.0562274
VIT_06s0004g00060	0.0872126	0.0253917	0.0563022
VIT_13s0064g00170	0.0197361	0.0929224	0.0563292
VIT_06s0080g00550	0.0556253	0.0571471	0.0563862
VIT_01s0026g01590	0.0674924	0.0454626	0.0564775
VIT_04s0008g06770	0.0498354	0.0632188	0.0565271
VIT_19s0014g00550	0.0630327	0.0500412	0.0565369
VIT_12s0035g01940	0.0578297	0.0552726	0.0565511
VIT_08s0056g00270	0.0413428	0.0718424	0.0565926
VIT_04s0008g05020	0.0614308	0.0518034	0.0566171
VIT_09s0002g02930	0.0507333	0.0625033	0.0566183
VIT_08s0040g01410	0.0626437	0.0507899	0.0567168
VIT_18s0001g02680	0.0776794	0.0357782	0.0567288
VIT_12s0057g01480	0.0312759	0.0822161	0.056746
VIT_01s0182g00020	0.0609597	0.0525485	0.0567541
VIT_05s0077g00130	0.0704469	0.0435408	0.0569938
VIT_08s0056g00200	0.0695035	0.044597	0.0570503
VIT_16s0022g01460	0.0492209	0.0650894	0.0571551
VIT_18s0041g01360	0.0433316	0.071023	0.0571773
VIT_03s0038g02280	0.0720295	0.0423877	0.0572086
VIT_14s0066g01320	0.0732609	0.0412534	0.0572572
VIT_05s0020g01520	0.0525235	0.0621259	0.0573247
VIT_03s0017g01060	0.0621838	0.0525451	0.0573644
VIT_01s0011g05560	0.070974	0.0438222	0.0573981
VIT_19s0014g05020	0.0759442	0.0389107	0.0574275
VIT_06s0004g08180	0.0758731	0.0389842	0.0574287
VIT_14s0081g00500	0.0473989	0.0675894	0.0574941
VIT_01s0146g00270	0.0670556	0.0479619	0.0575087
VIT_08s0007g03960	0.0644686	0.0506067	0.0575377
VIT_13s0047g01160	0.0514277	0.0636694	0.0575485
VIT_08s0007g00040	0.0581298	0.0569997	0.0575648
VIT_19s0085g00990	0.0431324	0.0720312	0.0575818
VIT_11s0016g03070	0.0700715	0.0451575	0.0576145
VIT_01s0026g02480	0.0492743	0.0659869	0.0576306
VIT_16s0098g01370	0.0507047	0.064694	0.0576994
VIT_08s0007g05070	0.0601296	0.0553025	0.057716
VIT_10s0003g03300	0.0291309	0.0864028	0.0577668
VIT_04s0008g00650	0.0809963	0.0346414	0.0578189
VIT_15s0048g02580	0.0746413	0.0410167	0.057829
VIT_17s0000g01130	0.0686108	0.0471148	0.0578628
VIT_07s0031g02500	0.0609933	0.0548122	0.0579028
VIT_13s0064g00840	0.064987	0.0508543	0.0579206
VIT_14s0083g00160	0.0614753	0.0544098	0.0579426
VIT_00s0204g00170	0.0456355	0.0703439	0.0579897
VIT_13s0019g01090	0.0322463	0.0837663	0.0580063
VIT_01s0026g00250	0.0664647	0.0495753	0.05802
VIT_18s0122g01190	0.0716704	0.0444229	0.0580467
VIT_14s0066g00960	0.0588271	0.0573293	0.0580782
VIT_16s0039g02780	0.0789857	0.0371868	0.0580863
VIT_01s0137g00010	0.0529448	0.063279	0.0581119
VIT_11s0052g00030	0.0561232	0.0601338	0.0581285
VIT_02s0012g02520	0.0788	0.037474	0.058137
VIT_09s0002g04220	0.0769129	0.0393615	0.0581372
VIT_07s0104g01360	0.0554596	0.0608918	0.0581757
VIT_18s0072g00340	0.0447642	0.0716144	0.0581893
VIT_04s0023g00670	0.0547731	0.0616513	0.0582122
VIT_14s0171g00120	0.0719035	0.0445651	0.0582343
VIT_19s0014g01420	0.0477216	0.0687904	0.058256
VIT_18s0001g02260	0.0709649	0.0456443	0.0583046
VIT_18s0122g00960	0.0475794	0.0690949	0.0583372
VIT_09s0002g01460	0.0395638	0.0771157	0.0583398
VIT_05s0020g03450	0.0469313	0.0697528	0.0583421
VIT_04s0008g01170	0.0466606	0.0700243	0.0583424
VIT_04s0044g00550	0.0541513	0.062682	0.0584167
VIT_08s0032g01210	0.0479314	0.0689206	0.058426
VIT_19s0014g01160	0.0390592	0.0778295	0.0584444
VIT_07s0141g00710	0.0474961	0.0694233	0.0584597
VIT_05s0049g01160	0.0609431	0.0559822	0.0584627
VIT_11s0016g00200	0.0638289	0.0531336	0.0584813
VIT_16s0100g01230	0.0744357	0.0425315	0.0584836
VIT_04s0210g00220	0.0696231	0.0473648	0.0584939
VIT_16s0039g01490	0.0580652	0.0589423	0.0585037
VIT_08s0040g03310	0.0849476	0.0321961	0.0585719
VIT_10s0003g03160	0.0702771	0.0469229	0.0586
VIT_04s0008g00490	0.0587191	0.0584934	0.0586063
VIT_08s0007g07220	0.0520559	0.0652399	0.0586479
VIT_06s0080g00160	0.068135	0.0491935	0.0586642
VIT_11s0149g00060	0.0508153	0.0666595	0.0587374
VIT_03s0132g00200	0.0872883	0.0302653	0.0587768
VIT_02s0025g02780	0.0499214	0.067655	0.0587882
VIT_03s0063g01080	0.0466547	0.0709251	0.0587899
VIT_19s0014g03510	0.0840639	0.0335451	0.0588045
VIT_13s0019g04330	0.0955429	0.0220889	0.0588159
VIT_00s0698g00010	0.069647	0.0481108	0.0588789
VIT_14s0006g02010	0.0741038	0.0436752	0.0588895
VIT_04s0023g03210	0.0844146	0.0334409	0.0589278
VIT_17s0000g00580	0.0701847	0.0477406	0.0589626
VIT_14s0068g01590	0.0697527	0.0482018	0.0589772
VIT_04s0023g02620	0.059317	0.0586682	0.0589926
VIT_18s0001g13250	0.0776773	0.0405372	0.0591073
VIT_07s0031g01230	0.0451978	0.0730486	0.0591232
VIT_14s0060g01340	0.0704696	0.0477934	0.0591315
VIT_07s0031g01740	0.0714586	0.0469826	0.0592206
VIT_13s0019g04740	0.0235406	0.0949205	0.0592305
VIT_06s0004g00480	0.0387056	0.0797718	0.0592387
VIT_11s0016g02050	0.0773632	0.0411155	0.0592393
VIT_10s0003g04580	0.0772443	0.0412356	0.0592399
VIT_08s0040g01910	0.0908745	0.0276074	0.059241
VIT_00s0646g00030	0.05204	0.0666783	0.0593591
VIT_08s0007g08370	0.0632593	0.0555109	0.0593851
VIT_03s0038g02580	0.102616	0.0161564	0.059386
VIT_07s0129g00530	0.0463113	0.0725486	0.0594299
VIT_17s0000g01240	0.0822414	0.0367214	0.0594814
VIT_18s0072g00710	0.0698424	0.0491844	0.0595134
VIT_01s0010g03790	0.0604681	0.0586123	0.0595402
VIT_18s0001g04100	0.0559865	0.0631071	0.0595468
VIT_08s0040g01700	0.080504	0.0386175	0.0595607
VIT_01s0011g06250	0.0509371	0.0682063	0.0595717
VIT_00s0270g00050	0.0889162	0.0302639	0.0595901
VIT_14s0006g02910	0.0791544	0.0400899	0.0596222
VIT_17s0000g03680	0.0690852	0.0501836	0.0596344
VIT_08s0032g00900	0.0724172	0.0468747	0.059646
VIT_07s0151g00690	0.0738821	0.0454488	0.0596655
VIT_00s0878g00030	0.08168	0.0377995	0.0597397
VIT_03s0038g01440	0.0506042	0.068921	0.0597626
VIT_11s0016g02690	0.061984	0.0577295	0.0598567
VIT_17s0000g03310	0.0366223	0.0831239	0.0598731
VIT_01s0010g03610	0.0861051	0.0336482	0.0598767
VIT_12s0134g00430	0.0960479	0.0237375	0.0598927
VIT_06s0004g04280	0.0716297	0.0481733	0.0599015
VIT_06s0004g02220	0.0845312	0.0353414	0.0599363
VIT_14s0036g00930	0.0683045	0.0516703	0.0599874
VIT_14s0068g01940	0.0783691	0.0416183	0.0599937
VIT_07s0005g03310	0.0644021	0.0558592	0.0601306
VIT_06s0080g00540	0.0887289	0.0316035	0.0601662
VIT_17s0000g07810	0.07141	0.0491314	0.0602707
VIT_16s0039g02170	0.0772327	0.0433122	0.0602725
VIT_14s0060g00060	0.0321472	0.0884414	0.0602943
VIT_17s0000g02900	0.0454775	0.075112	0.0602948
VIT_14s0066g01440	0.0715933	0.0490417	0.0603175
VIT_06s0004g03220	0.0425822	0.0780576	0.0603199
VIT_19s0014g03320	0.0741512	0.0465307	0.060341
VIT_01s0026g00920	0.0786809	0.0421175	0.0603992
VIT_05s0049g01840	0.0801616	0.0407036	0.0604326
VIT_11s0016g02680	0.0644658	0.056436	0.0604509
VIT_04s0044g01140	0.076344	0.0445693	0.0604567
VIT_05s0077g02110	0.0868054	0.0342604	0.0605329
VIT_11s0016g04390	0.0695997	0.0515023	0.060551
VIT_06s0080g01100	0.0738626	0.0472622	0.0605624
VIT_01s0244g00150	0.0563631	0.0647893	0.0605762
VIT_11s0016g03630	0.0638159	0.0574108	0.0606134
VIT_10s0042g00580	0.0432137	0.0780197	0.0606167
VIT_18s0001g05730	0.0656087	0.0557343	0.0606715
VIT_13s0156g00070	0.0524214	0.0689413	0.0606814
VIT_17s0000g00340	0.05485	0.0665814	0.0607157
VIT_09s0002g06870	0.0641767	0.0572724	0.0607246
VIT_05s0020g02430	0.074936	0.0465776	0.0607568
VIT_19s0027g00760	0.0446405	0.0769012	0.0607708
VIT_09s0002g00350	0.072114	0.0499618	0.0610379
VIT_04s0023g01300	0.0885368	0.0335598	0.0610483
VIT_04s0023g03620	0.0759742	0.0461721	0.0610732
VIT_14s0108g01650	0.054875	0.067336	0.0611055
VIT_06s0004g04250	0.0644804	0.0577775	0.0611289
VIT_12s0142g00430	0.0870238	0.0353006	0.0611622
VIT_10s0071g01160	0.0439958	0.0783699	0.0611828
VIT_00s0625g00040	0.0521509	0.0702543	0.0612026
VIT_07s0104g00560	0.0888678	0.0335436	0.0612057
VIT_19s0014g01020	0.0814289	0.0410179	0.0612234
VIT_08s0040g00040	0.0815371	0.040973	0.0612551
VIT_10s0003g00300	0.0226942	0.0998499	0.061272
VIT_05s0049g01660	0.0569919	0.0656978	0.0613448
VIT_13s0067g00450	0.0975059	0.0252428	0.0613743
VIT_01s0011g01830	0.0928015	0.0299802	0.0613908
VIT_17s0000g07330	0.05749	0.0653235	0.0614068
VIT_02s0025g02820	0.042739	0.08014	0.0614395
VIT_17s0000g01540	0.0603251	0.0626801	0.0615026
VIT_00s0527g00020	0.0928501	0.0301711	0.0615106
VIT_12s0057g00680	0.0843988	0.0386968	0.0615478
VIT_19s0140g00210	0.0376678	0.085478	0.0615729
VIT_04s0008g02850	0.0866573	0.0365078	0.0615826
VIT_05s0020g04150	0.0999877	0.0232376	0.0616126
VIT_13s0067g03560	0.06462	0.0586168	0.0616184
VIT_02s0087g00790	0.0601063	0.0632452	0.0616758
VIT_12s0028g01400	0.0885572	0.0347944	0.0616758
VIT_01s0011g05330	0.0669212	0.0564593	0.0616903
VIT_17s0000g09690	0.0741174	0.0492727	0.061695
VIT_08s0040g01480	0.0623662	0.0610758	0.061721
VIT_05s0020g02600	0.0948099	0.0287417	0.0617758
VIT_08s0040g02280	0.100817	0.0228574	0.0618371
VIT_01s0011g01540	0.0962803	0.0275015	0.0618909
VIT_08s0058g01410	0.0725835	0.051239	0.0619112
VIT_04s0008g00630	0.061852	0.0620411	0.0619466
VIT_06s0009g01000	0.0652837	0.0587131	0.0619984
VIT_07s0005g05790	0.092369	0.031686	0.0620275
VIT_14s0108g01160	0.0942731	0.0299249	0.062099
VIT_01s0011g02910	0.0804191	0.0437912	0.0621051
VIT_11s0103g00610	0.0545184	0.0697153	0.0621168
VIT_18s0001g07130	0.0699124	0.0543309	0.0621216
VIT_08s0007g04760	0.081646	0.0427125	0.0621793
VIT_04s0044g00080	0.0552092	0.06927	0.0622396
VIT_09s0002g08480	0.0624998	0.0619869	0.0622434
VIT_18s0122g01010	0.0555213	0.0689985	0.0622599
VIT_07s0104g00590	0.0766439	0.0479179	0.0622809
VIT_06s0004g04240	0.0746083	0.0499922	0.0623003
VIT_11s0016g02870	0.0569581	0.067645	0.0623015
VIT_10s0405g00020	0.0770694	0.04757	0.0623197
VIT_05s0077g01070	0.0787437	0.0459544	0.0623491
VIT_14s0030g01620	0.0432475	0.081606	0.0624268
VIT_04s0023g00740	0.0363297	0.0886102	0.06247
VIT_13s0084g00620	0.0705705	0.0544035	0.062487
VIT_06s0080g01230	0.0785576	0.0464483	0.0625029
VIT_05s0051g00870	0.0956202	0.0293871	0.0625037
VIT_05s0077g00910	0.0699397	0.0551213	0.0625305
VIT_18s0001g13550	0.0595084	0.0655839	0.0625462
VIT_02s0033g01330	0.0569238	0.0682102	0.062567
VIT_00s0338g00050	0.0906619	0.0345905	0.0626262
VIT_13s0047g00170	0.0673724	0.0579807	0.0626765
VIT_08s0040g03360	0.0686352	0.0567465	0.0626909
VIT_17s0000g09990	0.0621613	0.0632259	0.0626936
VIT_07s0005g01250	0.0483925	0.0770306	0.0627115
VIT_10s0116g01480	0.067475	0.0580332	0.0627541
VIT_13s0064g01450	0.0747495	0.0507842	0.0627669
VIT_06s0004g08460	0.0715787	0.0539809	0.0627798
VIT_10s0116g01000	0.0625491	0.0630216	0.0627853
VIT_14s0083g00970	0.0554853	0.0701002	0.0627928
VIT_04s0079g00760	0.0955107	0.0301897	0.0628502
VIT_18s0001g05720	0.0906672	0.0350565	0.0628619
VIT_08s0056g00620	0.0812572	0.0445092	0.0628832
VIT_09s0054g00890	0.0591279	0.0666993	0.0629136
VIT_19s0015g00390	0.0452399	0.0806571	0.0629485
VIT_04s0023g02660	0.0592303	0.0667192	0.0629748
VIT_04s0008g07320	0.099215	0.0267689	0.062992
VIT_01s0011g06630	0.0669236	0.0592529	0.0630882
VIT_14s0060g00830	0.0766936	0.0494911	0.0630924
VIT_08s0032g01020	0.100407	0.0259105	0.0631588
VIT_01s0127g00380	0.0770767	0.0492836	0.0631802
VIT_12s0028g01260	0.0861622	0.0402291	0.0631957
VIT_18s0122g00500	0.0823069	0.0441879	0.0632474
VIT_00s0299g00060	0.0597763	0.0668073	0.0632918
VIT_15s0046g00260	0.0826175	0.0440411	0.0633293
VIT_06s0004g04300	0.0531737	0.0735707	0.0633722
VIT_17s0000g07300	0.0495141	0.0774064	0.0634603
VIT_17s0119g00050	0.0741459	0.0529147	0.0635303
VIT_14s0068g01030	0.0811877	0.0458818	0.0635347
VIT_00s0186g00020	0.0531677	0.0739358	0.0635518
VIT_01s0026g00170	0.0628374	0.0642897	0.0635636
VIT_14s0108g01110	0.0461754	0.0809846	0.06358
VIT_05s0020g00490	0.05769	0.0695738	0.0636319
VIT_18s0001g11380	0.0733067	0.0541131	0.0637099
VIT_15s0046g01500	0.0579679	0.0695065	0.0637372
VIT_02s0025g00640	0.0862905	0.0412164	0.0637535
VIT_04s0008g06880	0.0994447	0.0280885	0.0637666
VIT_02s0087g00780	0.0540631	0.0735194	0.0637912
VIT_18s0041g02220	0.0589859	0.0686132	0.0637995
VIT_12s0028g03180	0.0795088	0.0480904	0.0637996
VIT_11s0016g03720	0.101068	0.0265616	0.0638146
VIT_13s0101g00410	0.090619	0.0370451	0.063832
VIT_18s0041g01860	0.1091	0.0185966	0.0638481
VIT_02s0025g03390	0.0391495	0.0886259	0.0638877
VIT_01s0127g00450	0.049279	0.0785092	0.0638941
VIT_08s0056g00550	0.08506	0.0427471	0.0639036
VIT_14s0171g00160	0.0642707	0.0637144	0.0639926
VIT_17s0000g05680	0.0835579	0.0445445	0.0640512
VIT_00s0373g00040	0.0725462	0.055568	0.0640571
VIT_08s0007g04910	0.0505136	0.0776014	0.0640575
VIT_08s0007g06150	0.04738	0.080863	0.0641215
VIT_11s0103g00270	0.0792482	0.0490567	0.0641525
VIT_06s0061g00270	0.0438504	0.084506	0.0641782
VIT_16s0039g02120	0.0662205	0.0621499	0.0641852
VIT_04s0008g06870	0.0470593	0.0813125	0.0641859
VIT_02s0025g00480	0.0686594	0.0597208	0.0641901
VIT_04s0008g07070	0.0559358	0.0724446	0.0641902
VIT_18s0001g14530	0.0742081	0.0542274	0.0642178
VIT_00s0317g00130	0.0506717	0.0777748	0.0642232
VIT_16s0098g01230	0.0978629	0.0305841	0.0642235
VIT_02s0025g00900	0.0490449	0.0794113	0.0642281
VIT_04s0008g05030	0.0808732	0.0476867	0.0642799
VIT_04s0008g03100	0.0876263	0.0409925	0.0643094
VIT_13s0019g03860	0.0636462	0.0650066	0.0643264
VIT_19s0090g01740	0.0912205	0.0374435	0.064332
VIT_07s0005g05160	0.0808259	0.0478881	0.064357
VIT_05s0077g01500	0.105072	0.0237557	0.0644137
VIT_05s0077g02070	0.0472595	0.081609	0.0644342
VIT_11s0118g00760	0.0811281	0.0478373	0.0644827
VIT_19s0090g01610	0.0516494	0.0774092	0.0645293
VIT_14s0060g02110	0.0545694	0.0744975	0.0645335
VIT_02s0025g03210	0.0772577	0.0518189	0.0645383
VIT_16s0098g01010	0.0732108	0.055881	0.0645459
VIT_08s0040g01760	0.0544593	0.0746523	0.0645558
VIT_05s0077g02290	0.0656245	0.0635105	0.0645675
VIT_08s0040g02220	0.0726138	0.0566016	0.0646077
VIT_02s0025g01340	0.113324	0.0159426	0.0646333
VIT_03s0063g02110	0.0887525	0.0405527	0.0646526
VIT_18s0001g03560	0.0651772	0.0641586	0.0646679
VIT_07s0031g02300	0.0567392	0.0726052	0.0646722
VIT_00s2001g00010	0.0483872	0.0809798	0.0646835
VIT_19s0090g01590	0.0994499	0.0299507	0.0647003
VIT_18s0001g01090	0.0645507	0.0648856	0.0647181
VIT_04s0008g02930	0.0721619	0.0575703	0.0648661
VIT_01s0113g00540	0.104447	0.025347	0.0648969
VIT_10s0003g03880	0.0402851	0.0896973	0.0649912
VIT_08s0007g02200	0.0785462	0.0514396	0.0649929
VIT_08s0007g03950	0.0512222	0.0787822	0.0650022
VIT_06s0004g07120	0.0512776	0.078806	0.0650418
VIT_13s0019g03920	0.0849518	0.0451643	0.065058
VIT_01s0011g01820	0.077522	0.0526033	0.0650627
VIT_17s0000g06980	0.0410062	0.0891875	0.0650969
VIT_05s0077g01220	0.0562276	0.0741083	0.065168
VIT_04s0023g01580	0.0412281	0.0891597	0.0651939
VIT_14s0068g01180	0.0866006	0.0437927	0.0651967
VIT_08s0040g00770	0.0609273	0.0694855	0.0652064
VIT_17s0053g00320	0.0806312	0.0497888	0.06521
VIT_07s0031g00600	0.0790181	0.0514155	0.0652168
VIT_02s0012g00930	0.0797208	0.0507296	0.0652252
VIT_18s0001g10820	0.076147	0.0544368	0.0652919
VIT_03s0088g00330	0.0658026	0.0648387	0.0653207
VIT_08s0007g08300	0.0796286	0.051075	0.0653518
VIT_17s0000g07610	0.0900027	0.0407135	0.0653581
VIT_12s0055g00700	0.0747675	0.0559489	0.0653582
VIT_00s0865g00030	0.0732569	0.0574939	0.0653754
VIT_05s0077g01430	0.0541322	0.0766926	0.0654124
VIT_01s0010g02900	0.107451	0.0233984	0.0654248
VIT_08s0217g00020	0.0657743	0.0651327	0.0654535
VIT_15s0024g00390	0.0629889	0.0680387	0.0655138
VIT_08s0007g04170	0.0946408	0.0365052	0.065573
VIT_07s0129g00410	0.0825667	0.0485904	0.0655786
VIT_06s0004g05480	0.0960872	0.0351362	0.0656117
VIT_02s0012g00080	0.0809585	0.0504783	0.0657184
VIT_07s0104g00420	0.0441542	0.0872829	0.0657185
VIT_00s1491g00020	0.060337	0.071141	0.065739
VIT_18s0001g11890	0.0868548	0.0446479	0.0657514
VIT_16s0039g00530	0.0466591	0.0849896	0.0658244
VIT_08s0007g06790	0.099556	0.0320961	0.065826
VIT_14s0060g01100	0.0757108	0.0559508	0.0658308
VIT_12s0142g00120	0.0553585	0.0763127	0.0658356
VIT_17s0000g00400	0.079204	0.0524952	0.0658496
VIT_00s0189g00020	0.0759271	0.0558399	0.0658835
VIT_08s0007g04900	0.096038	0.0357756	0.0659068
VIT_12s0059g00810	0.0952179	0.0367142	0.0659661
VIT_01s0010g03830	0.0564986	0.0755548	0.0660267
VIT_16s0100g00530	0.0811318	0.0509577	0.0660447
VIT_10s0116g00510	0.0659965	0.0661206	0.0660586
VIT_01s0010g02390	0.0696156	0.0625173	0.0660665
VIT_00s0313g00030	0.0794589	0.0526918	0.0660754
VIT_02s0012g01220	0.0438461	0.0883088	0.0660774
VIT_08s0007g07010	0.0618818	0.0702904	0.0660861
VIT_11s0016g04870	0.0767799	0.0554062	0.066093
VIT_09s0002g01620	0.064552	0.0676455	0.0660987
VIT_16s0098g01530	0.0750686	0.0571972	0.0661329
VIT_17s0000g05970	0.061214	0.0711552	0.0661846
VIT_14s0068g01340	0.0890519	0.0433265	0.0661892
VIT_07s0005g02990	0.0958148	0.0366154	0.0662151
VIT_18s0122g00870	0.0687875	0.0637078	0.0662476
VIT_11s0037g00520	0.0430566	0.0895965	0.0663265
VIT_04s0008g06040	0.0609816	0.0716724	0.066327
VIT_16s0039g02160	0.0718775	0.0607796	0.0663285
VIT_00s1665g00010	0.0982398	0.0344332	0.0663365
VIT_11s0016g00020	0.0658328	0.0668644	0.0663486
VIT_18s0001g07230	0.0768969	0.0558717	0.0663843
VIT_07s0129g00620	0.0843072	0.0484983	0.0664027
VIT_04s0008g02720	0.0824124	0.0504017	0.066407
VIT_13s0064g00160	0.05436	0.0787088	0.0665344
VIT_14s0006g00640	0.0822314	0.0508403	0.0665359
VIT_09s0002g06000	0.0817968	0.0514874	0.0666421
VIT_08s0007g03770	0.0484429	0.0848777	0.0666603
VIT_13s0019g01060	0.07581	0.0575464	0.0666782
VIT_01s0026g01860	0.0685434	0.0649076	0.0667255
VIT_03s0038g02940	0.0664454	0.0671717	0.0668086
VIT_16s0050g01160	0.0825387	0.0511065	0.0668226
VIT_02s0025g00380	0.0693654	0.0644333	0.0668993
VIT_16s0050g02410	0.0745679	0.0594059	0.0669869
VIT_08s0007g07900	0.0930288	0.0409902	0.0670095
VIT_12s0028g02340	0.0727417	0.0613006	0.0670211
VIT_04s0008g03690	0.0982678	0.0358461	0.0670569
VIT_16s0098g00370	0.0602052	0.0739241	0.0670647
VIT_04s0023g01650	0.0675316	0.0667028	0.0671172
VIT_05s0062g00910	0.0799862	0.0542566	0.0671214
VIT_14s0068g01330	0.0967098	0.0375503	0.06713
VIT_13s0019g03390	0.0455158	0.0887816	0.0671487
VIT_12s0059g01690	0.11481	0.019569	0.0671893
VIT_05s0049g00980	0.092659	0.0418744	0.0672667
VIT_00s0662g00040	0.0788982	0.0556883	0.0672933
VIT_15s0021g00920	0.0693585	0.0653969	0.0673777
VIT_08s0007g05370	0.0713287	0.0634676	0.0673981
VIT_05s0049g01040	0.0719706	0.0628861	0.0674284
VIT_06s0004g03890	0.0656246	0.0692337	0.0674291
VIT_13s0019g03680	0.0731914	0.061743	0.0674672
VIT_16s0100g00650	0.0463935	0.0885507	0.0674721
VIT_06s0004g07940	0.0837135	0.0513873	0.0675504
VIT_17s0000g06180	0.0942943	0.0408292	0.0675617
VIT_12s0035g00770	0.0590769	0.0760709	0.0675739
VIT_06s0004g05560	0.059238	0.0759221	0.06758
VIT_10s0003g01360	0.0643163	0.0709209	0.0676186
VIT_03s0038g00480	0.0577778	0.0775689	0.0676734
VIT_03s0038g02760	0.0885499	0.046799	0.0676744
VIT_09s0002g02750	0.104392	0.0309669	0.0676796
VIT_06s0009g02790	0.0798005	0.0555745	0.0676875
VIT_08s0007g07020	0.0592975	0.0760871	0.0676923
VIT_15s0046g02330	0.08283	0.052559	0.0676945
VIT_05s0020g04800	0.0503462	0.0851049	0.0677255
VIT_01s0026g01470	0.0604031	0.0750682	0.0677356
VIT_09s0002g05950	0.0460185	0.0894861	0.0677523
VIT_11s0206g00130	0.110046	0.0255788	0.0678124
VIT_06s0004g04090	0.0816449	0.0539865	0.0678157
VIT_07s0130g00480	0.0862792	0.0494066	0.0678429
VIT_10s0003g05320	0.0531771	0.0825521	0.0678646
VIT_12s0035g01140	0.0779939	0.0578198	0.0679069
VIT_08s0056g00690	0.0586446	0.0771814	0.067913
VIT_01s0026g00240	0.0631243	0.0727377	0.067931
VIT_17s0000g07650	0.0790223	0.056848	0.0679351
VIT_14s0030g00750	0.110413	0.0254886	0.0679509
VIT_02s0012g00180	0.0755724	0.0603394	0.0679559
VIT_06s0004g08220	0.0777355	0.058184	0.0679598
VIT_09s0002g00170	0.084519	0.0514126	0.0679658
VIT_14s0066g00450	0.0844838	0.0514811	0.0679825
VIT_14s0068g00520	0.116486	0.0196522	0.0680691
VIT_08s0040g02330	0.061197	0.0750053	0.0681012
VIT_14s0030g02220	0.104084	0.0321307	0.0681074
VIT_19s0014g04770	0.0767895	0.0594837	0.0681366
VIT_11s0016g02950	0.058525	0.0777794	0.0681522
VIT_16s0013g00610	0.0782499	0.0581563	0.0682031
VIT_13s0067g00550	0.0972928	0.0391382	0.0682155
VIT_05s0020g04870	0.0573065	0.079223	0.0682647
VIT_11s0037g00430	0.0716222	0.06497	0.0682961
VIT_15s0046g01400	0.0355638	0.101113	0.0683386
VIT_14s0060g00970	0.0606551	0.0761699	0.0684125
VIT_08s0007g01030	0.0878668	0.0489863	0.0684265
VIT_06s0061g01250	0.0750146	0.0618692	0.0684419
VIT_15s0046g01930	0.107788	0.0292187	0.0685034
VIT_00s0207g00090	0.0695333	0.067477	0.0685052
VIT_14s0036g01020	0.0845957	0.0524333	0.0685145
VIT_16s0039g02240	0.0845925	0.0524518	0.0685222
VIT_16s0050g02560	0.084325	0.0527979	0.0685615
VIT_06s0004g02870	0.0957756	0.0414377	0.0686067
VIT_02s0025g04830	0.0870415	0.050225	0.0686333
VIT_16s0039g01580	0.0526473	0.0846248	0.068636
VIT_08s0007g04750	0.108833	0.0284648	0.0686488
VIT_11s0016g04230	0.0709515	0.0663906	0.068671
VIT_04s0008g02290	0.0862497	0.0513639	0.0688068
VIT_11s0065g00370	0.0324983	0.105135	0.0688168
VIT_03s0017g00460	0.0836011	0.0540488	0.0688249
VIT_14s0128g00250	0.059004	0.0786627	0.0688333
VIT_09s0002g01160	0.0861457	0.0517812	0.0689635
VIT_18s0072g00630	0.062594	0.0754067	0.0690003
VIT_13s0067g03320	0.0704413	0.0677587	0.0691
VIT_01s0026g01770	0.0705537	0.0676697	0.0691117
VIT_04s0023g03690	0.0551079	0.0831494	0.0691286
VIT_02s0025g02010	0.0641348	0.0741792	0.069157
VIT_16s0098g01110	0.0918259	0.0465997	0.0692128
VIT_11s0065g00320	0.0710614	0.0674924	0.0692769
VIT_11s0016g04290	0.0860073	0.0525729	0.0692901
VIT_01s0137g00420	0.0715383	0.0670732	0.0693058
VIT_00s0250g00020	0.0752268	0.0633874	0.0693071
VIT_18s0001g03450	0.0943353	0.044355	0.0693452
VIT_15s0046g02020	0.0859565	0.0529222	0.0694394
VIT_05s0020g00670	0.0931095	0.0458259	0.0694677
VIT_11s0016g00450	0.0593798	0.0796228	0.0695013
VIT_13s0047g00250	0.0670834	0.0719206	0.069502
VIT_15s0046g03680	0.0671373	0.0720376	0.0695874
VIT_07s0104g01410	0.0758163	0.0633929	0.0696046
VIT_12s0142g00180	0.0584673	0.0807524	0.0696098
VIT_08s0007g01980	0.100808	0.0385524	0.06968
VIT_17s0119g00070	0.0638533	0.0755137	0.0696835
VIT_19s0177g00070	0.0807452	0.0586447	0.069695
VIT_14s0171g00260	0.0935318	0.0459671	0.0697494
VIT_07s0129g00170	0.102686	0.0368566	0.0697712
VIT_16s0100g00520	0.0785844	0.0609818	0.0697831
VIT_08s0056g00190	0.0707845	0.068889	0.0698367
VIT_01s0011g03170	0.109741	0.0299479	0.0698444
VIT_00s0670g00010	0.0800844	0.059703	0.0698937
VIT_13s0067g00180	0.0772296	0.0625869	0.0699083
VIT_18s0001g00190	0.0413655	0.0985058	0.0699357
VIT_13s0067g03880	0.050634	0.0893218	0.0699779
VIT_01s0146g00290	0.0895006	0.0504982	0.0699994
VIT_14s0060g02280	0.0771092	0.0629462	0.0700277
VIT_09s0054g00920	0.095615	0.0444967	0.0700559
VIT_08s0007g05880	0.0880062	0.0521784	0.0700923
VIT_09s0002g05180	0.0540881	0.0861168	0.0701024
VIT_04s0023g02050	0.0829242	0.057392	0.0701581
VIT_14s0066g02380	0.0689847	0.0713715	0.0701781
VIT_00s0551g00020	0.0612878	0.0791276	0.0702077
VIT_17s0000g03040	0.0951637	0.0453613	0.0702625
VIT_10s0003g00090	0.108936	0.0316448	0.0702902
VIT_05s0029g00440	0.0955059	0.0450871	0.0702965
VIT_00s0868g00020	0.0828463	0.0578029	0.0703246
VIT_13s0064g00880	0.0556423	0.0852459	0.0704441
VIT_12s0028g03730	0.0654292	0.0754933	0.0704613
VIT_04s0008g03900	0.0549237	0.0860814	0.0705025
VIT_12s0057g01270	0.0809483	0.0601705	0.0705594
VIT_05s0077g01840	0.0430828	0.0980664	0.0705746
VIT_12s0057g01210	0.0872801	0.0538778	0.070579
VIT_06s0061g01600	0.0655262	0.0756984	0.0706123
VIT_07s0031g00030	0.106058	0.0352603	0.0706589
VIT_13s0067g03600	0.0618557	0.0796765	0.0707661
VIT_07s0005g00230	0.0794693	0.0620628	0.0707661
VIT_14s0030g01740	0.0449623	0.0965971	0.0707797
VIT_03s0038g02590	0.0545428	0.0870728	0.0708078
VIT_17s0000g09280	0.0897892	0.0520088	0.070899
VIT_11s0016g03290	0.034946	0.106951	0.0709487
VIT_09s0002g01740	0.0904553	0.0516853	0.0710703
VIT_19s0014g02840	0.107574	0.0345887	0.0710811
VIT_06s0080g00940	0.0556415	0.0865461	0.0710938
VIT_11s0037g00740	0.0858801	0.0564219	0.071151
VIT_13s0019g03260	0.0615607	0.0809069	0.0712338
VIT_13s0067g03810	0.0809863	0.0615088	0.0712476
VIT_08s0040g01640	0.0588899	0.0836596	0.0712747
VIT_12s0059g02470	0.0974582	0.0452073	0.0713328
VIT_08s0058g00390	0.0482934	0.0944218	0.0713576
VIT_05s0020g01480	0.0740355	0.0687027	0.0713691
VIT_17s0000g00980	0.0542139	0.0885327	0.0713733
VIT_14s0060g01660	0.09311	0.0498418	0.0714759
VIT_00s0508g00030	0.104409	0.0388104	0.0716097
VIT_06s0004g02900	0.0659321	0.0772966	0.0716144
VIT_09s0002g02330	0.0839922	0.05927	0.0716311
VIT_17s0000g09110	0.0893138	0.0540513	0.0716826
VIT_06s0061g00540	0.0998922	0.0436161	0.0717542
VIT_01s0026g01340	0.0595855	0.0839553	0.0717704
VIT_18s0001g13050	0.0576906	0.085873	0.0717818
VIT_14s0060g01720	0.0887911	0.0547866	0.0717888
VIT_07s0005g02160	0.0709774	0.0726398	0.0718086
VIT_02s0087g00160	0.0454157	0.0982141	0.0718149
VIT_05s0049g01230	0.0926646	0.0510287	0.0718467
VIT_05s0062g01080	0.0751179	0.068598	0.071858
VIT_18s0001g05810	0.0841072	0.0596766	0.0718919
VIT_08s0105g00270	0.0875535	0.0563206	0.071937
VIT_15s0046g01280	0.0809688	0.0629137	0.0719412
VIT_13s0019g04090	0.104433	0.0394648	0.0719489
VIT_18s0001g13370	0.0870994	0.0568128	0.0719561
VIT_19s0177g00140	0.0636836	0.0802581	0.0719709
VIT_18s0041g00650	0.0841762	0.0598445	0.0720103
VIT_16s0050g00610	0.0684741	0.0755743	0.0720242
VIT_17s0000g06380	0.0871223	0.0569948	0.0720585
VIT_08s0007g06230	0.0776231	0.0665188	0.072071
VIT_00s0174g00190	0.0743226	0.0698601	0.0720913
VIT_16s0098g00320	0.0546701	0.0895155	0.0720928
VIT_05s0062g01060	0.106391	0.0379344	0.0721628
VIT_16s0100g01280	0.0656858	0.0786486	0.0721672
VIT_13s0084g00050	0.0993683	0.0450321	0.0722002
VIT_08s0007g03350	0.0969737	0.0474424	0.0722081
VIT_17s0000g09500	0.0809017	0.0635427	0.0722222
VIT_14s0060g00480	0.0944644	0.0500156	0.07224
VIT_09s0002g00610	0.0702707	0.0742623	0.0722665
VIT_14s0060g02380	0.108895	0.0356665	0.0722809
VIT_07s0005g06490	0.0777874	0.0668409	0.0723141
VIT_06s0061g00410	0.0600541	0.0845977	0.0723259
VIT_04s0008g06780	0.0852235	0.0594349	0.0723292
VIT_09s0002g05710	0.0698888	0.074785	0.0723369
VIT_16s0039g00200	0.0663877	0.0783054	0.0723466
VIT_13s0019g03380	0.101448	0.0432462	0.0723468
VIT_13s0067g00270	0.0455376	0.0991722	0.0723549
VIT_05s0102g00130	0.0733191	0.0714871	0.0724031
VIT_04s0008g04690	0.094513	0.0502949	0.072404
VIT_04s0008g06220	0.0579228	0.086924	0.0724234
VIT_19s0090g00420	0.101937	0.0429219	0.0724294
VIT_07s0130g00170	0.0822865	0.0626146	0.0724506
VIT_08s0007g06190	0.0817541	0.0631676	0.0724608
VIT_02s0025g02990	0.0829612	0.0619895	0.0724754
VIT_18s0001g13680	0.0856952	0.0593503	0.0725227
VIT_17s0000g05160	0.0444534	0.100647	0.0725502
VIT_07s0005g03350	0.0668767	0.0782299	0.0725533
VIT_05s0020g00760	0.0912581	0.0538936	0.0725759
VIT_14s0060g00600	0.0927724	0.0524482	0.0726103
VIT_06s0004g00200	0.0927539	0.0524684	0.0726111
VIT_16s0050g01490	0.0748177	0.0704419	0.0726298
VIT_03s0038g02530	0.0885414	0.0567724	0.0726569
VIT_14s0006g02020	0.0728353	0.0725878	0.0727115
VIT_13s0019g00040	0.0985594	0.0472902	0.0729248
VIT_01s0026g01530	0.0870122	0.0589162	0.0729642
VIT_13s0019g05080	0.0800441	0.0659572	0.0730007
VIT_01s0011g02090	0.0755657	0.0704754	0.0730205
VIT_07s0151g00090	0.0583546	0.087696	0.0730253
VIT_13s0019g05130	0.0988185	0.0472738	0.0730462
VIT_14s0030g01560	0.0719516	0.074174	0.0730628
VIT_17s0000g03620	0.0425028	0.103647	0.0730748
VIT_07s0005g04970	0.0861172	0.0601787	0.0731479
VIT_01s0011g04630	0.0642635	0.0820691	0.0731663
VIT_01s0026g02540	0.0446795	0.101722	0.0732007
VIT_00s0323g00030	0.0624324	0.0840041	0.0732182
VIT_07s0005g00320	0.0440029	0.102462	0.0732326
VIT_08s0007g01670	0.0530844	0.0933967	0.0732405
VIT_13s0064g01390	0.0650102	0.0814727	0.0732414
VIT_09s0002g05770	0.0839344	0.0625728	0.0732536
VIT_18s0001g13630	0.067054	0.0795009	0.0732775
VIT_08s0007g05550	0.110418	0.0361922	0.073305
VIT_02s0154g00100	0.0658495	0.0807716	0.0733105
VIT_06s0004g03240	0.0496622	0.0969607	0.0733115
VIT_11s0052g00680	0.0422822	0.104432	0.0733572
VIT_04s0008g00720	0.0661615	0.0806645	0.073413
VIT_02s0025g04150	0.0792476	0.0675818	0.0734147
VIT_01s0026g02110	0.0805387	0.066305	0.0734219
VIT_10s0003g03150	0.0528772	0.0940902	0.0734837
VIT_13s0019g01260	0.0557812	0.0912587	0.07352
VIT_03s0038g02620	0.0442324	0.102839	0.0735355
VIT_16s0013g00520	0.0851717	0.0619419	0.0735568
VIT_03s0091g00560	0.119852	0.0272954	0.0735739
VIT_12s0028g03380	0.0589119	0.088281	0.0735965
VIT_06s0061g01240	0.0844005	0.0629583	0.0736794
VIT_01s0127g00350	0.0971538	0.0502672	0.0737105
VIT_04s0079g00530	0.112498	0.0349242	0.0737111
VIT_08s0007g03400	0.0988916	0.0487919	0.0738417
VIT_03s0063g02610	0.0729494	0.074821	0.0738852
VIT_08s0007g00530	0.0616691	0.0862569	0.073963
VIT_05s0029g01370	0.0677872	0.0802869	0.0740371
VIT_08s0032g00310	0.106694	0.0416239	0.0741589
VIT_08s0056g01640	0.0585341	0.0897939	0.074164
VIT_02s0154g00330	0.070211	0.0781604	0.0741857
VIT_08s0007g03850	0.0713289	0.0770586	0.0741937
VIT_07s0005g01100	0.072379	0.076011	0.074195
VIT_14s0060g01510	0.0620437	0.0863522	0.0741979
VIT_00s0179g00300	0.0495225	0.0989901	0.0742563
VIT_05s0094g00400	0.0834799	0.065118	0.074299
VIT_17s0000g08220	0.0526172	0.0962454	0.0744313
VIT_03s0038g03610	0.0739182	0.0750382	0.0744782
VIT_18s0072g00770	0.0878642	0.0613714	0.0746178
VIT_13s0019g02310	0.0936427	0.0556556	0.0746492
VIT_18s0001g00290	0.0992683	0.0502599	0.0747641
VIT_04s0008g06720	0.100767	0.0487797	0.0747734
VIT_04s0044g00710	0.0980485	0.0515209	0.0747847
VIT_18s0122g00480	0.0950763	0.0544933	0.0747848
VIT_18s0041g00360	0.0733514	0.076241	0.0747962
VIT_01s0127g00060	0.0687657	0.0808662	0.074816
VIT_17s0000g03530	0.0693607	0.0803138	0.0748373
VIT_14s0006g01020	0.123517	0.0261731	0.0748452
VIT_05s0049g01790	0.0675034	0.0823298	0.0749166
VIT_08s0058g01020	0.122931	0.0270589	0.074995
VIT_08s0007g01340	0.105723	0.0442906	0.0750067
VIT_08s0007g03530	0.0762457	0.0738459	0.0750458
VIT_07s0129g00160	0.0845005	0.0656323	0.0750664
VIT_11s0016g04130	0.0432027	0.10695	0.0750765
VIT_00s0225g00130	0.071884	0.0782815	0.0750827
VIT_18s0001g09670	0.0842699	0.066104	0.075187
VIT_14s0083g00450	0.0775112	0.0730876	0.0752994
VIT_00s0551g00030	0.117062	0.0337018	0.0753818
VIT_18s0157g00020	0.0784002	0.0724889	0.0754445
VIT_05s0020g04550	0.101807	0.049246	0.0755266
VIT_12s0028g02960	0.121504	0.0296194	0.0755617
VIT_03s0063g02580	0.0736137	0.0775806	0.0755971
VIT_16s0098g01100	0.0646487	0.0865617	0.0756052
VIT_16s0039g01640	0.115168	0.0361993	0.0756836
VIT_18s0001g09700	0.0945973	0.0567747	0.075686
VIT_18s0001g11980	0.0970268	0.0543936	0.0757102
VIT_06s0004g06880	0.0692656	0.0821777	0.0757217
VIT_06s0004g01160	0.045072	0.1064	0.0757363
VIT_00s0220g00120	0.114951	0.0365353	0.0757431
VIT_17s0000g06870	0.0956569	0.055841	0.075749
VIT_00s1506g00010	0.120519	0.0310235	0.0757713
VIT_18s0001g08890	0.0708523	0.0807774	0.0758148
VIT_14s0066g00410	0.0969042	0.054836	0.0758701
VIT_17s0000g03690	0.0485006	0.10326	0.0758805
VIT_05s0020g02150	0.0706518	0.0811484	0.0759001
VIT_15s0021g01000	0.066683	0.0851862	0.0759346
VIT_06s0009g03520	0.115085	0.0368146	0.0759496
VIT_08s0058g01360	0.120035	0.0319372	0.075986
VIT_07s0005g02110	0.109885	0.0421501	0.0760176
VIT_18s0001g03330	0.120259	0.0318036	0.0760314
VIT_07s0005g00070	0.0845186	0.0676693	0.076094
VIT_07s0104g00880	0.106869	0.0453603	0.0761147
VIT_19s0090g00050	0.0685721	0.0837056	0.0761389
VIT_01s0011g02820	0.0686546	0.0836776	0.0761661
VIT_18s0001g04010	0.11147	0.0408691	0.0761693
VIT_14s0060g01200	0.0936017	0.0587437	0.0761727
VIT_08s0007g00010	0.117833	0.0345885	0.076211
VIT_00s0981g00010	0.0706543	0.0817861	0.0762202
VIT_04s0008g04890	0.0466482	0.105851	0.0762496
VIT_12s0059g02650	0.073231	0.0793808	0.0763059
VIT_19s0014g01460	0.0542932	0.0983603	0.0763267
VIT_11s0016g05190	0.11575	0.0369043	0.0763274
VIT_05s0051g00450	0.0691731	0.0834822	0.0763276
VIT_02s0033g01110	0.104192	0.0487209	0.0764566
VIT_10s0003g02740	0.0420456	0.110934	0.0764899
VIT_13s0147g00060	0.073331	0.0797495	0.0765402
VIT_10s0003g05630	0.0745561	0.0787603	0.0766582
VIT_02s0012g01330	0.07881	0.0745223	0.0766661
VIT_00s0916g00010	0.0920393	0.0613117	0.0766755
VIT_12s0057g00020	0.0668517	0.0867398	0.0767957
VIT_17s0000g08260	0.0856419	0.0679602	0.076801
VIT_03s0038g00750	0.113739	0.0398827	0.0768106
VIT_01s0011g05370	0.103324	0.0503249	0.0768243
VIT_06s0004g00830	0.0928158	0.0609402	0.076878
VIT_03s0063g00130	0.0775592	0.0762073	0.0768832
VIT_14s0068g01640	0.069217	0.0847968	0.0770069
VIT_03s0038g04670	0.0675966	0.0864891	0.0770429
VIT_13s0067g02270	0.0610603	0.0930821	0.0770712
VIT_14s0108g00080	0.0674927	0.0866931	0.0770929
VIT_14s0108g01460	0.115475	0.038722	0.0770986
VIT_11s0016g00900	0.0889835	0.0652179	0.0771007
VIT_11s0118g00670	0.0565296	0.0976988	0.0771142
VIT_18s0001g09220	0.104047	0.0501885	0.0771176
VIT_00s0532g00030	0.0699386	0.0844161	0.0771774
VIT_03s0091g00360	0.0836807	0.0706995	0.0771901
VIT_13s0064g00970	0.0823521	0.0720662	0.0772091
VIT_04s0044g00020	0.0899991	0.0644552	0.0772271
VIT_18s0001g12760	0.0836492	0.071107	0.0773781
VIT_12s0055g00360	0.0867024	0.0682143	0.0774583
VIT_15s0021g02050	0.0992256	0.0558532	0.0775394
VIT_12s0059g00660	0.110374	0.0447386	0.0775561
VIT_19s0014g04710	0.0759119	0.0792526	0.0775823
VIT_15s0046g03730	0.0888895	0.0663576	0.0776236
VIT_02s0025g00090	0.088939	0.0663357	0.0776373
VIT_00s0252g00070	0.0930225	0.0624669	0.0777447
VIT_11s0016g03440	0.0834986	0.0720151	0.0777569
VIT_16s0100g00500	0.0464726	0.109111	0.0777917
VIT_16s0039g01610	0.0707295	0.0848684	0.0777989
VIT_13s0019g05240	0.0706619	0.085009	0.0778355
VIT_18s0001g09910	0.0673661	0.0883899	0.077878
VIT_07s0141g00730	0.109964	0.045831	0.0778977
VIT_16s0098g00610	0.0890509	0.0668655	0.0779582
VIT_06s0004g07150	0.0532622	0.102657	0.0779595
VIT_18s0122g00510	0.0784918	0.0775001	0.0779959
VIT_13s0067g03840	0.111421	0.0446763	0.0780488
VIT_07s0031g01970	0.109596	0.0465321	0.0780643
VIT_13s0156g00180	0.113748	0.0424209	0.0780846
VIT_03s0063g02420	0.0962548	0.0599811	0.0781179
VIT_09s0002g02200	0.0916738	0.0647419	0.0782078
VIT_17s0000g03870	0.0615641	0.0948906	0.0782274
VIT_15s0048g00900	0.112851	0.0436802	0.0782658
VIT_18s0001g12290	0.101451	0.0550812	0.0782659
VIT_05s0102g00570	0.0902806	0.0664834	0.078382
VIT_08s0040g02980	0.0846198	0.0721561	0.078388
VIT_11s0052g01370	0.0641925	0.0926898	0.0784412
VIT_04s0043g00760	0.0900661	0.0668398	0.0784529
VIT_16s0022g02110	0.0606439	0.0962841	0.078464
VIT_04s0008g00820	0.0511468	0.105785	0.0784657
VIT_09s0002g03450	0.0824326	0.074499	0.0784658
VIT_13s0067g02180	0.0947745	0.0623511	0.0785628
VIT_18s0001g08970	0.0626438	0.094489	0.0785664
VIT_06s0004g05030	0.0742939	0.0828918	0.0785929
VIT_00s0229g00170	0.0762099	0.0810029	0.0786064
VIT_11s0052g00980	0.079434	0.0779668	0.0787004
VIT_15s0021g02480	0.0710456	0.0864254	0.0787355
VIT_04s0044g00520	0.096075	0.0616336	0.0788543
VIT_18s0089g01180	0.0957718	0.0619694	0.0788706
VIT_04s0210g00180	0.0589648	0.0988085	0.0788866
VIT_09s0002g06550	0.110292	0.0474888	0.0788902
VIT_11s0037g00180	0.048268	0.109546	0.0789069
VIT_07s0005g00540	0.0633857	0.0944635	0.0789246
VIT_14s0066g01620	0.11346	0.0444212	0.0789407
VIT_04s0008g01200	0.0934264	0.0644624	0.0789444
VIT_05s0094g00760	0.118279	0.0396315	0.078955
VIT_14s0060g00690	0.06352	0.0944229	0.0789714
VIT_00s1351g00010	0.0998264	0.0581398	0.0789831
VIT_19s0027g01670	0.0545563	0.103432	0.0789942
VIT_01s0011g03420	0.091697	0.066359	0.079028
VIT_10s0003g03130	0.0699811	0.0881533	0.0790672
VIT_07s0005g02170	0.068014	0.0902051	0.0791096
VIT_00s0337g00060	0.0727943	0.0855282	0.0791612
VIT_06s0009g01190	0.0769714	0.0814544	0.0792129
VIT_05s0020g04160	0.123994	0.0344355	0.0792146
VIT_07s0104g00310	0.0652953	0.0931788	0.0792371
VIT_07s0005g00670	0.113724	0.0448919	0.079308
VIT_07s0031g00050	0.104929	0.0537088	0.0793187
VIT_03s0091g00270	0.117786	0.040951	0.0793687
VIT_15s0107g00310	0.0864251	0.0723674	0.0793963
VIT_04s0023g03420	0.116609	0.0422256	0.0794174
VIT_10s0071g01040	0.100955	0.0584249	0.0796901
VIT_14s0006g00820	0.0531944	0.10622	0.0797071
VIT_17s0000g02750	0.0927817	0.0666981	0.0797399
VIT_13s0019g00910	0.0768507	0.0826653	0.079758
VIT_05s0029g00220	0.0845535	0.0749657	0.0797596
VIT_09s0002g05720	0.110301	0.0492617	0.0797812
VIT_10s0597g00030	0.0741095	0.0854571	0.0797833
VIT_19s0090g00460	0.0847856	0.074795	0.0797903
VIT_05s0020g04480	0.047411	0.112214	0.0798128
VIT_06s0004g06350	0.123293	0.0364559	0.0798743
VIT_18s0117g00130	0.0851894	0.0746177	0.0799035
VIT_12s0028g03860	0.0381755	0.121669	0.0799221
VIT_02s0025g00130	0.0744536	0.085413	0.0799333
VIT_06s0004g00360	0.0861574	0.0740484	0.0801029
VIT_18s0001g06330	0.0522213	0.108028	0.0801247
VIT_12s0035g02110	0.108348	0.0519155	0.0801319
VIT_12s0057g01200	0.115136	0.0452131	0.0801747
VIT_12s0035g01060	0.0966045	0.0638479	0.0802262
VIT_08s0007g05700	0.126998	0.0334551	0.0802265
VIT_13s0106g00620	0.0891065	0.0713592	0.0802329
VIT_01s0011g02280	0.0551924	0.105289	0.0802409
VIT_08s0007g03020	0.0548998	0.105589	0.0802443
VIT_04s0079g00600	0.101064	0.0594748	0.0802696
VIT_07s0005g01460	0.0542701	0.106428	0.0803488
VIT_05s0077g00950	0.127283	0.0334947	0.080389
VIT_09s0054g00930	0.111734	0.0490746	0.0804041
VIT_06s0004g04720	0.0686119	0.0922449	0.0804284
VIT_12s0035g01980	0.0741489	0.0867607	0.0804548
VIT_00s0260g00080	0.0666164	0.0944032	0.0805098
VIT_13s0073g00250	0.108617	0.0524902	0.0805538
VIT_18s0001g08010	0.10049	0.0606879	0.0805891
VIT_05s0020g04430	0.0619406	0.0992557	0.0805981
VIT_06s0004g08280	0.0810265	0.0801803	0.0806034
VIT_07s0005g04300	0.0977114	0.0635494	0.0806304
VIT_16s0013g00240	0.0426007	0.11872	0.0806602
VIT_16s0050g00080	0.0616431	0.0996923	0.0806677
VIT_07s0005g03980	0.0746262	0.0868128	0.0807195
VIT_07s0104g00240	0.0818232	0.0796527	0.080738
VIT_13s0019g03600	0.114646	0.0469028	0.0807743
VIT_08s0007g08130	0.0706529	0.0909917	0.0808223
VIT_08s0007g03340	0.0557477	0.105926	0.0808367
VIT_16s0039g01680	0.0443336	0.117346	0.0808398
VIT_17s0000g06240	0.0578659	0.103817	0.0808413
VIT_19s0085g00200	0.113498	0.0483256	0.0809117
VIT_14s0083g00300	0.111671	0.0503109	0.0809909
VIT_13s0019g03470	0.0931531	0.0688526	0.0810029
VIT_17s0000g07920	0.11427	0.0477691	0.0810195
VIT_01s0011g02200	0.0897337	0.0723117	0.0810227
VIT_18s0001g12750	0.0637016	0.0985759	0.0811388
VIT_02s0012g02660	0.0978969	0.0643969	0.0811469
VIT_13s0019g00250	0.0752523	0.0871027	0.0811775
VIT_17s0000g00160	0.0385148	0.123878	0.0811964
VIT_14s0060g00630	0.106716	0.0557375	0.0812265
VIT_18s0001g04160	0.0749288	0.0876089	0.0812689
VIT_03s0038g04350	0.0946991	0.0678751	0.0812871
VIT_08s0007g07180	0.0659379	0.0967423	0.0813401
VIT_13s0074g00230	0.0783425	0.0847874	0.0815649
VIT_01s0011g06540	0.0833767	0.0798664	0.0816216
VIT_13s0067g02510	0.0753223	0.0879323	0.0816273
VIT_06s0004g01360	0.0858883	0.0773667	0.0816275
VIT_05s0020g04470	0.101968	0.0613875	0.0816778
VIT_16s0098g00830	0.0750587	0.0883332	0.0816959
VIT_05s0020g03550	0.0806056	0.0828487	0.0817272
VIT_11s0052g00290	0.0436798	0.119925	0.0818022
VIT_02s0241g00080	0.0744174	0.0893575	0.0818874
VIT_04s0023g00820	0.0941075	0.0696939	0.0819007
VIT_15s0048g01410	0.106094	0.0577638	0.081929
VIT_02s0109g00380	0.0950721	0.0688196	0.0819459
VIT_17s0000g09220	0.0892538	0.0748463	0.08205
VIT_19s0015g00690	0.094623	0.0694795	0.0820512
VIT_08s0040g01280	0.0922062	0.0719354	0.0820708
VIT_08s0007g00120	0.0753808	0.0887874	0.0820841
VIT_12s0057g00220	0.105931	0.0582472	0.0820892
VIT_04s0008g05090	0.047168	0.117033	0.0821006
VIT_04s0023g00590	0.0521856	0.112096	0.0821409
VIT_00s0704g00010	0.112053	0.0523415	0.0821973
VIT_09s0002g01600	0.0649179	0.0995728	0.0822454
VIT_16s0098g00660	0.0836696	0.0808848	0.0822772
VIT_04s0008g05420	0.116991	0.0475918	0.0822915
VIT_18s0001g08220	0.0762747	0.088311	0.0822928
VIT_03s0038g00800	0.0641058	0.100694	0.0824001
VIT_00s0225g00010	0.0694139	0.0953901	0.082402
VIT_14s0171g00510	0.131536	0.0336783	0.0826071
VIT_05s0020g01800	0.126034	0.0392613	0.0826474
VIT_19s0085g00500	0.128755	0.0367326	0.0827439
VIT_01s0137g00230	0.122582	0.0430223	0.0828021
VIT_05s0077g00410	0.0974202	0.06828	0.0828501
VIT_18s0001g09420	0.111417	0.0543126	0.0828648
VIT_04s0023g01450	0.0648017	0.100975	0.0828884
VIT_02s0154g00610	0.0859547	0.0798378	0.0828962
VIT_13s0067g00160	0.0840657	0.0818388	0.0829522
VIT_18s0001g10210	0.104175	0.0617536	0.0829641
VIT_04s0008g04760	0.0932061	0.0727841	0.0829951
VIT_03s0038g00290	0.0982107	0.0678878	0.0830493
VIT_11s0016g00210	0.0889844	0.077124	0.0830542
VIT_17s0000g08670	0.0715887	0.0946393	0.083114
VIT_18s0001g10780	0.0708968	0.095345	0.0831209
VIT_11s0016g00920	0.113125	0.053166	0.0831455
VIT_11s0103g00220	0.0743425	0.0920313	0.0831869
VIT_18s0001g02070	0.148714	0.0177022	0.0832083
VIT_19s0027g00590	0.0746335	0.0917862	0.0832099
VIT_05s0049g00940	0.0850452	0.0813786	0.0832119
VIT_16s0050g00090	0.0931761	0.0732747	0.0832254
VIT_04s0008g05330	0.0865583	0.0799588	0.0832585
VIT_19s0135g00070	0.093788	0.0727353	0.0832616
VIT_09s0002g02540	0.119948	0.0466139	0.0832811
VIT_14s0060g01930	0.0583839	0.108191	0.0832873
VIT_11s0037g00080	0.081145	0.0854314	0.0832882
VIT_18s0001g09960	0.112454	0.0541549	0.0833045
VIT_12s0028g03600	0.115113	0.0515694	0.0833413
VIT_11s0037g00230	0.116275	0.0504577	0.0833664
VIT_05s0020g02990	0.0740091	0.0927337	0.0833714
VIT_15s0021g00570	0.0676916	0.0991212	0.0834064
VIT_07s0005g04290	0.0510091	0.115816	0.0834127
VIT_07s0141g00770	0.0922529	0.0745945	0.0834237
VIT_19s0085g00040	0.0564713	0.110388	0.0834299
VIT_08s0007g03970	0.0959951	0.0709242	0.0834597
VIT_00s0203g00200	0.100196	0.0667982	0.0834973
VIT_13s0064g00040	0.0876301	0.0795493	0.0835897
VIT_08s0105g00360	0.0959826	0.0713212	0.0836519
VIT_09s0002g06760	0.0968628	0.0704812	0.083672
VIT_13s0073g00120	0.0758472	0.0916143	0.0837307
VIT_07s0031g00160	0.0819919	0.0855229	0.0837574
VIT_19s0014g00980	0.0681886	0.0996162	0.0839024
VIT_01s0011g05630	0.0970877	0.0707243	0.083906
VIT_06s0004g00120	0.0916181	0.0762018	0.08391
VIT_04s0044g01700	0.117906	0.0499495	0.0839276
VIT_06s0004g04730	0.0905178	0.0773499	0.0839338
VIT_07s0151g00650	0.0737211	0.0941804	0.0839508
VIT_13s0064g01220	0.0789028	0.0890687	0.0839857
VIT_05s0077g00750	0.0772596	0.0908019	0.0840308
VIT_01s0150g00190	0.0946355	0.0734858	0.0840607
VIT_06s0004g04930	0.114556	0.0535694	0.0840625
VIT_06s0004g06050	0.0640222	0.104197	0.0841097
VIT_14s0128g00370	0.0857344	0.0825149	0.0841246
VIT_18s0117g00320	0.115307	0.0530431	0.0841748
VIT_16s0098g01860	0.0956122	0.0727501	0.0841812
VIT_02s0012g00610	0.124964	0.0435303	0.0842474
VIT_03s0038g02300	0.10992	0.0585807	0.0842502
VIT_15s0048g00710	0.097884	0.0706677	0.0842758
VIT_08s0007g06450	0.0907019	0.0778722	0.084287
VIT_19s0014g01550	0.0853752	0.083208	0.0842916
VIT_05s0029g01220	0.121624	0.0470499	0.0843369
VIT_04s0008g06130	0.0693518	0.0993955	0.0843736
VIT_11s0016g03780	0.120591	0.0483773	0.084484
VIT_05s0094g01400	0.100737	0.0682778	0.0845072
VIT_08s0007g00140	0.124249	0.0447963	0.0845228
VIT_18s0001g08910	0.0881917	0.0809479	0.0845698
VIT_06s0004g06610	0.110349	0.0588042	0.0845764
VIT_13s0064g01210	0.0607374	0.108426	0.0845817
VIT_09s0002g03380	0.0724914	0.0967034	0.0845974
VIT_12s0028g03130	0.0887842	0.0804418	0.084613
VIT_09s0002g04680	0.087199	0.0820683	0.0846336
VIT_03s0038g02440	0.0959533	0.0734211	0.0846872
VIT_06s0004g03490	0.10125	0.0681696	0.0847095
VIT_12s0028g00830	0.0956535	0.0738229	0.0847382
VIT_04s0008g03750	0.0759549	0.093581	0.0847679
VIT_01s0026g02490	0.125933	0.043683	0.084808
VIT_07s0005g02450	0.0669287	0.1027	0.0848142
VIT_17s0000g05230	0.0906344	0.0791185	0.0848765
VIT_10s0116g01660	0.105003	0.0648232	0.0849129
VIT_09s0054g00370	0.124394	0.0454906	0.0849425
VIT_18s0001g09410	0.0880708	0.0819227	0.0849967
VIT_05s0049g01500	0.0869497	0.0830549	0.0850023
VIT_11s0016g03890	0.0470139	0.122994	0.0850041
VIT_05s0020g00970	0.0798927	0.0903666	0.0851296
VIT_14s0066g01110	0.055594	0.114688	0.0851411
VIT_01s0026g02410	0.0604251	0.109922	0.0851738
VIT_04s0023g02700	0.0776849	0.0927111	0.085198
VIT_19s0090g00200	0.124559	0.0458393	0.0851991
VIT_07s0005g00500	0.110791	0.0596168	0.0852041
VIT_03s0063g02100	0.0990826	0.0715647	0.0853236
VIT_14s0060g02310	0.0954596	0.0752378	0.0853487
VIT_19s0014g00170	0.110962	0.0599356	0.0854487
VIT_16s0100g00300	0.0470008	0.123918	0.0854592
VIT_17s0053g00680	0.0630989	0.107973	0.0855361
VIT_03s0038g00720	0.0753034	0.0957986	0.085551
VIT_02s0012g02120	0.126302	0.044836	0.0855688
VIT_15s0048g01980	0.096189	0.0749671	0.085578
VIT_08s0007g02960	0.0887348	0.0825137	0.0856242
VIT_08s0007g03490	0.0711056	0.100145	0.0856252
VIT_16s0098g01630	0.0940109	0.0773786	0.0856947
VIT_01s0026g02100	0.080295	0.0910953	0.0856951
VIT_04s0023g02450	0.0799485	0.0914859	0.0857172
VIT_18s0001g05780	0.0581369	0.113303	0.0857202
VIT_04s0008g00680	0.101591	0.0699219	0.0857563
VIT_04s0008g05820	0.12588	0.0458166	0.0858485
VIT_05s0094g00870	0.0591773	0.112568	0.0858729
VIT_04s0044g01290	0.103257	0.0685164	0.0858866
VIT_14s0066g01900	0.0471047	0.124833	0.0859689
VIT_01s0011g00680	0.0540228	0.117995	0.0860086
VIT_06s0004g00240	0.0588865	0.113165	0.0860258
VIT_12s0034g01000	0.102585	0.0696218	0.0861036
VIT_05s0077g01180	0.0847343	0.087486	0.0861101
VIT_11s0016g05730	0.0985375	0.073692	0.0861148
VIT_09s0002g00340	0.117778	0.0546519	0.0862149
VIT_16s0100g00450	0.0402837	0.132196	0.0862399
VIT_02s0012g00910	0.10462	0.0679042	0.0862619
VIT_07s0005g02020	0.0949157	0.077611	0.0862633
VIT_19s0014g01200	0.125426	0.0471495	0.0862876
VIT_04s0008g06030	0.074647	0.0979366	0.0862918
VIT_03s0097g00530	0.094281	0.0783535	0.0863173
VIT_01s0146g00280	0.108017	0.0646928	0.0863549
VIT_18s0041g01260	0.0984203	0.074349	0.0863846
VIT_16s0050g00950	0.104889	0.0678947	0.086392
VIT_03s0038g03680	0.0816144	0.0911989	0.0864067
VIT_00s0868g00010	0.0839032	0.0889707	0.0864369
VIT_17s0000g06280	0.0775857	0.0953813	0.0864835
VIT_01s0010g03640	0.0743503	0.0986769	0.0865136
VIT_04s0008g01410	0.0751052	0.0979363	0.0865208
VIT_13s0067g03650	0.0849595	0.0881531	0.0865563
VIT_05s0102g00160	0.0679462	0.105222	0.0865843
VIT_07s0129g00270	0.105402	0.0678451	0.0866236
VIT_18s0001g09330	0.112943	0.0603886	0.0866657
VIT_19s0085g00260	0.0633043	0.110037	0.0866708
VIT_11s0016g00420	0.0610691	0.112387	0.0867281
VIT_12s0059g02050	0.0940818	0.0794638	0.0867728
VIT_07s0151g00200	0.0423291	0.131394	0.0868616
VIT_06s0080g01240	0.121526	0.0522043	0.0868653
VIT_08s0105g00230	0.0772789	0.0965033	0.0868911
VIT_08s0058g00870	0.0878218	0.0860205	0.0869212
VIT_05s0049g01240	0.0922094	0.0817386	0.086974
VIT_00s0780g00010	0.0957108	0.0782986	0.0870047
VIT_14s0006g03200	0.072664	0.101397	0.0870306
VIT_13s0067g02700	0.078374	0.0957117	0.0870428
VIT_07s0031g00800	0.108389	0.0657054	0.0870472
VIT_07s0005g02620	0.114643	0.0594842	0.0870636
VIT_14s0060g02270	0.0647185	0.109518	0.0871181
VIT_07s0005g00690	0.0523271	0.121996	0.0871613
VIT_13s0019g00510	0.0625108	0.111849	0.0871799
VIT_08s0007g02090	0.0726144	0.101792	0.0872032
VIT_09s0002g02140	0.0887266	0.0858761	0.0873013
VIT_05s0049g02210	0.125602	0.0490414	0.0873219
VIT_17s0000g06030	0.0927203	0.0820553	0.0873878
VIT_13s0019g00530	0.0716416	0.103185	0.0874135
VIT_16s0098g01570	0.102929	0.0720576	0.0874931
VIT_08s0040g03200	0.107616	0.067402	0.0875091
VIT_03s0091g00740	0.0797868	0.0953484	0.0875676
VIT_06s0004g01090	0.0853183	0.0898973	0.0876078
VIT_04s0044g01750	0.124394	0.0509027	0.0876484
VIT_00s0187g00340	0.0974643	0.0778333	0.0876488
VIT_02s0025g01580	0.106261	0.0692366	0.0877487
VIT_12s0059g01040	0.105998	0.0695568	0.0877774
VIT_11s0016g00760	0.121773	0.0539888	0.0878808
VIT_02s0025g02580	0.0946787	0.0811446	0.0879116
VIT_12s0035g00640	0.0870416	0.0889341	0.0879879
VIT_06s0004g00100	0.111723	0.0642924	0.0880077
VIT_18s0001g09080	0.109123	0.0669164	0.0880195
VIT_05s0094g01240	0.0837476	0.0922989	0.0880233
VIT_04s0023g01540	0.0533624	0.122694	0.0880282
VIT_02s0025g00370	0.100426	0.0757028	0.0880644
VIT_02s0025g02530	0.0919194	0.0843885	0.088154
VIT_00s0215g00050	0.0887198	0.0875909	0.0881554
VIT_17s0000g02550	0.1022	0.0741204	0.0881603
VIT_08s0007g06480	0.0497518	0.126602	0.0881771
VIT_03s0091g01040	0.135564	0.0408055	0.0881848
VIT_04s0008g07340	0.0402144	0.136312	0.0882634
VIT_05s0077g00810	0.0888908	0.0876386	0.0882647
VIT_02s0025g02800	0.132406	0.0441303	0.0882681
VIT_12s0028g01090	0.146096	0.0305019	0.0882989
VIT_00s0186g00080	0.0963944	0.0803301	0.0883623
VIT_08s0007g03620	0.0597779	0.116954	0.0883659
VIT_12s0028g01120	0.089024	0.0877183	0.0883712
VIT_17s0000g00610	0.0704852	0.106277	0.0883813
VIT_16s0013g01550	0.118807	0.0580855	0.0884461
VIT_04s0023g01030	0.0914842	0.0855217	0.0885029
VIT_09s0002g01810	0.142902	0.0342182	0.08856
VIT_19s0027g00710	0.0974846	0.0796491	0.0885668
VIT_06s0080g00740	0.0770455	0.100135	0.0885905
VIT_03s0038g04750	0.0905906	0.0866212	0.0886059
VIT_02s0012g02050	0.112778	0.0645763	0.0886773
VIT_04s0023g01810	0.0836514	0.0937052	0.0886783
VIT_18s0041g01900	0.0696543	0.107712	0.0886831
VIT_03s0038g01510	0.0965386	0.0808565	0.0886975
VIT_01s0026g01080	0.115792	0.0616212	0.0887064
VIT_13s0019g03350	0.0354596	0.142032	0.0887459
VIT_00s0415g00050	0.0644754	0.113084	0.0887799
VIT_19s0015g00230	0.0497638	0.127852	0.0888079
VIT_12s0034g01860	0.05438	0.123376	0.0888782
VIT_02s0012g00560	0.079223	0.0987318	0.0889774
VIT_16s0100g01290	0.106878	0.0713102	0.089094
VIT_16s0039g01560	0.0979495	0.0802717	0.0891106
VIT_14s0006g03240	0.0646577	0.11358	0.0891187
VIT_04s0023g00840	0.081013	0.0972661	0.0891396
VIT_06s0009g00260	0.0693611	0.10897	0.0891653
VIT_03s0063g02030	0.0683594	0.110119	0.0892394
VIT_11s0016g01380	0.0538622	0.124724	0.0892929
VIT_07s0005g02260	0.0878629	0.0908488	0.0893558
VIT_02s0012g00280	0.1208	0.0580403	0.08942
VIT_07s0031g00210	0.0612821	0.117604	0.0894432
VIT_07s0104g01290	0.0693806	0.109572	0.0894762
VIT_07s0005g04600	0.0552942	0.123919	0.0896068
VIT_13s0019g01900	0.0898387	0.0895937	0.0897162
VIT_00s0386g00020	0.0870474	0.0924312	0.0897393
VIT_08s0007g07450	0.0639191	0.115577	0.0897481
VIT_15s0046g02460	0.0620986	0.117463	0.089781
VIT_08s0040g02630	0.0869663	0.0927869	0.0898766
VIT_06s0009g01180	0.0704088	0.109491	0.0899501
VIT_06s0004g01790	0.0900066	0.0899245	0.0899656
VIT_07s0005g04240	0.0933546	0.0866139	0.0899842
VIT_07s0005g00030	0.0678765	0.11218	0.0900283
VIT_19s0014g02880	0.0763088	0.103748	0.0900285
VIT_04s0023g00600	0.0680778	0.112026	0.0900517
VIT_12s0034g01780	0.0750671	0.105039	0.0900532
VIT_01s0011g05760	0.134394	0.0457679	0.0900808
VIT_14s0108g01280	0.0649741	0.115212	0.0900929
VIT_01s0011g00370	0.0805585	0.099638	0.0900982
VIT_11s0052g00880	0.099521	0.0807264	0.0901237
VIT_17s0000g08390	0.0583581	0.122072	0.0902152
VIT_17s0000g01300	0.0992968	0.0812927	0.0902947
VIT_11s0016g04060	0.0773939	0.103216	0.0903048
VIT_06s0004g02630	0.0701994	0.110473	0.0903361
VIT_19s0015g01330	0.0841407	0.0966039	0.0903723
VIT_03s0038g03120	0.109814	0.0709838	0.0903987
VIT_07s0151g00810	0.0955879	0.0853203	0.0904541
VIT_03s0180g00260	0.0895866	0.0913918	0.0904892
VIT_11s0016g03410	0.10105	0.0801524	0.0906012
VIT_08s0007g05170	0.0962849	0.0849627	0.0906238
VIT_17s0000g02480	0.0886485	0.0926809	0.0906647
VIT_07s0141g00320	0.112378	0.0691054	0.0907417
VIT_11s0016g03100	0.137391	0.0441063	0.0907488
VIT_00s1372g00020	0.120809	0.0608868	0.0908477
VIT_07s0031g01300	0.0694253	0.112283	0.0908541
VIT_05s0077g00690	0.147376	0.0343675	0.0908718
VIT_11s0052g00660	0.0595152	0.122252	0.0908834
VIT_03s0038g04470	0.0983307	0.0834603	0.0908955
VIT_05s0029g00500	0.0950405	0.0867867	0.0909136
VIT_07s0005g03790	0.115062	0.0670051	0.0910337
VIT_05s0020g04210	0.107074	0.0749974	0.0910358
VIT_15s0046g01290	0.0971211	0.0849639	0.0910425
VIT_06s0004g03660	0.0835975	0.0986096	0.0911035
VIT_06s0080g01080	0.074311	0.10805	0.0911803
VIT_08s0007g01140	0.139256	0.0431295	0.0911926
VIT_07s0005g00200	0.0784312	0.103987	0.0912091
VIT_01s0011g05590	0.129306	0.053115	0.0912104
VIT_01s0010g03380	0.0829742	0.0995076	0.0912409
VIT_08s0007g07420	0.0680991	0.114554	0.0913265
VIT_08s0007g02930	0.135411	0.0472841	0.0913474
VIT_10s0003g03510	0.140747	0.0420329	0.0913899
VIT_18s0001g01820	0.0738048	0.109029	0.0914167
VIT_06s0004g00710	0.125168	0.0577548	0.0914615
VIT_18s0001g07300	0.0890313	0.0940358	0.0915335
VIT_16s0039g00610	0.0699395	0.113261	0.0916001
VIT_03s0180g00020	0.102933	0.0803306	0.0916319
VIT_03s0063g00080	0.106999	0.0763048	0.0916522
VIT_04s0023g02750	0.0902043	0.0931137	0.091659
VIT_03s0038g01820	0.0670258	0.11632	0.0916727
VIT_06s0004g02120	0.10239	0.0809951	0.0916927
VIT_07s0095g00730	0.128298	0.0552706	0.0917842
VIT_06s0004g05430	0.104995	0.0787354	0.0918652
VIT_14s0006g00350	0.0601183	0.123623	0.0918705
VIT_06s0004g00040	0.0954199	0.0884619	0.0919409
VIT_02s0025g04410	0.0629267	0.120997	0.0919621
VIT_11s0052g00500	0.107668	0.0763702	0.0920192
VIT_04s0023g00800	0.0637957	0.120397	0.0920963
VIT_14s0068g01370	0.103213	0.0810146	0.0921137
VIT_14s0068g01260	0.0993485	0.0849756	0.0921621
VIT_07s0191g00090	0.0868271	0.0975487	0.0921879
VIT_18s0001g12960	0.111734	0.0727775	0.0922556
VIT_13s0019g04410	0.125751	0.0587886	0.0922698
VIT_07s0005g02000	0.0716221	0.11316	0.0923909
VIT_04s0008g04280	0.119999	0.0648147	0.0924069
VIT_06s0004g05890	0.129692	0.0551992	0.0924457
VIT_18s0001g00480	0.0891884	0.0957609	0.0924746
VIT_05s0020g02770	0.105774	0.0791758	0.0924751
VIT_18s0001g07690	0.138139	0.0468282	0.0924835
VIT_00s0317g00050	0.0591769	0.125887	0.0925321
VIT_15s0048g02030	0.0969331	0.0882908	0.0926119
VIT_08s0007g08050	0.105429	0.0797979	0.0926135
VIT_05s0020g01400	0.113736	0.0717007	0.0927182
VIT_14s0171g00270	0.131935	0.0535018	0.0927182
VIT_11s0052g00400	0.120194	0.0654773	0.0928356
VIT_06s0004g06020	0.0837481	0.102101	0.0929244
VIT_16s0039g02270	0.137225	0.0486895	0.0929571
VIT_06s0080g00400	0.109169	0.0767578	0.0929632
VIT_12s0028g03310	0.12332	0.0626591	0.0929896
VIT_19s0014g02640	0.124562	0.0614363	0.0929993
VIT_06s0004g02840	0.0950805	0.0910169	0.0930487
VIT_13s0019g04230	0.101091	0.0850073	0.0930491
VIT_08s0007g01450	0.0949711	0.0911805	0.0930758
VIT_17s0000g03570	0.095373	0.0910574	0.0932152
VIT_18s0001g05630	0.0580104	0.128495	0.0932525
VIT_11s0037g00490	0.106475	0.0801236	0.0932993
VIT_08s0007g07460	0.0795947	0.107008	0.0933013
VIT_07s0005g03360	0.0704095	0.116339	0.0933743
VIT_03s0017g02160	0.0763485	0.110476	0.0934124
VIT_00s0357g00010	0.126224	0.0606943	0.0934592
VIT_14s0068g00220	0.1264	0.0605448	0.0934723
VIT_01s0011g05240	0.121972	0.0650324	0.0935022
VIT_10s0003g00010	0.0688605	0.118366	0.0936133
VIT_14s0108g00460	0.0730639	0.114225	0.0936444
VIT_14s0006g02080	0.108198	0.0792389	0.0937184
VIT_00s2871g00010	0.0821397	0.105436	0.0937877
VIT_04s0044g01840	0.0876696	0.10009	0.0938798
VIT_06s0004g07060	0.0839881	0.103883	0.0939354
VIT_17s0000g10250	0.119838	0.0680672	0.0939524
VIT_08s0217g00100	0.119386	0.0686604	0.0940234
VIT_10s0003g00500	0.103971	0.0842275	0.0940992
VIT_05s0062g00120	0.0641169	0.124106	0.0941117
VIT_15s0046g01650	0.113338	0.0749526	0.0941451
VIT_01s0026g02650	0.0789192	0.109394	0.0941564
VIT_06s0004g03390	0.0975709	0.090743	0.0941569
VIT_14s0219g00150	0.13167	0.056692	0.094181
VIT_06s0004g04800	0.118538	0.0698355	0.0941869
VIT_10s0042g00800	0.0827929	0.105589	0.094191
VIT_01s0150g00570	0.0657958	0.122641	0.0942186
VIT_06s0004g05100	0.0966768	0.0917803	0.0942286
VIT_18s0001g12420	0.131526	0.057095	0.0943105
VIT_04s0008g05480	0.0769424	0.111754	0.0943483
VIT_17s0000g05120	0.0893286	0.0995592	0.0944439
VIT_02s0025g02660	0.0908025	0.0981928	0.0944977
VIT_05s0102g01220	0.0768646	0.112401	0.0946327
VIT_08s0105g00510	0.137416	0.0518609	0.0946385
VIT_15s0046g01220	0.0983811	0.0911288	0.094755
VIT_10s0003g03190	0.109011	0.0805854	0.0947984
VIT_03s0097g00600	0.109076	0.0805288	0.0948023
VIT_01s0011g04760	0.0756883	0.113972	0.0948299
VIT_07s0005g04550	0.102949	0.0867219	0.0948354
VIT_08s0007g00780	0.0663167	0.123377	0.094847
VIT_07s0005g00560	0.088781	0.100974	0.0948777
VIT_17s0000g07720	0.100051	0.089716	0.0948834
VIT_01s0146g00310	0.128061	0.0617193	0.0948901
VIT_07s0104g01080	0.0991348	0.0906891	0.094912
VIT_08s0007g07660	0.131617	0.0583108	0.094964
VIT_07s0031g02040	0.119215	0.0709127	0.0950641
VIT_06s0061g00790	0.114476	0.0758418	0.095159
VIT_14s0068g00660	0.102491	0.0878377	0.0951643
VIT_05s0062g00890	0.0524672	0.137887	0.0951768
VIT_18s0001g02510	0.100733	0.0896797	0.0952065
VIT_03s0091g00080	0.080477	0.110038	0.0952574
VIT_01s0011g04140	0.0932552	0.097262	0.0952586
VIT_00s0838g00020	0.0972763	0.0933538	0.0953151
VIT_11s0118g00800	0.0683365	0.122383	0.0953596
VIT_17s0053g00120	0.111146	0.079708	0.0954269
VIT_14s0108g00140	0.130536	0.0604242	0.0954803
VIT_04s0008g03010	0.101777	0.0892413	0.0955093
VIT_13s0139g00170	0.0970595	0.0940592	0.0955594
VIT_02s0025g01720	0.101155	0.08999	0.0955726
VIT_19s0090g00580	0.117727	0.0734324	0.0955799
VIT_02s0025g00310	0.0636892	0.127514	0.0956017
VIT_10s0071g00950	0.125646	0.0655838	0.0956148
VIT_18s0122g00050	0.124963	0.0664013	0.0956824
VIT_03s0088g01040	0.0990202	0.0924333	0.0957268
VIT_07s0031g00820	0.0602153	0.131317	0.095766
VIT_01s0010g01260	0.0791498	0.112419	0.0957843
VIT_11s0016g02450	0.14133	0.0503369	0.0958336
VIT_18s0001g08290	0.151348	0.040377	0.0958624
VIT_03s0063g02450	0.0858324	0.105902	0.095867
VIT_19s0014g03700	0.111155	0.0805958	0.0958755
VIT_02s0012g00710	0.119979	0.071808	0.0958937
VIT_05s0029g00330	0.107534	0.0842704	0.0959024
VIT_11s0149g00220	0.110296	0.0815541	0.0959252
VIT_13s0019g01980	0.151704	0.0403643	0.0960344
VIT_06s0061g00750	0.0837514	0.108361	0.0960561
VIT_05s0020g01780	0.102664	0.0894788	0.0960714
VIT_07s0005g04610	0.0830394	0.109234	0.0961366
VIT_06s0061g00460	0.0834688	0.10886	0.0961643
VIT_07s0129g01050	0.119555	0.0728621	0.0962085
VIT_00s0818g00010	0.0855431	0.106889	0.0962161
VIT_17s0000g09870	0.0989538	0.0935306	0.0962422
VIT_08s0007g06890	0.102264	0.0903742	0.0963189
VIT_04s0008g05470	0.0910593	0.101586	0.0963225
VIT_11s0037g00420	0.103037	0.0896813	0.0963592
VIT_18s0001g15410	0.0801764	0.112582	0.096379
VIT_06s0004g06700	0.0897636	0.10313	0.0964467
VIT_10s0116g01920	0.0586782	0.134242	0.0964603
VIT_15s0021g01160	0.0702675	0.122676	0.0964719
VIT_19s0090g01760	0.0987	0.0942667	0.0964833
VIT_06s0009g01920	0.111454	0.0815174	0.0964858
VIT_18s0001g00060	0.0943076	0.0988233	0.0965654
VIT_14s0068g00850	0.0938264	0.099437	0.0966317
VIT_02s0025g00070	0.128566	0.0647403	0.0966532
VIT_07s0130g00190	0.0857707	0.107542	0.0966562
VIT_08s0007g07570	0.0909692	0.102351	0.0966599
VIT_15s0046g02880	0.138391	0.0550134	0.0967021
VIT_05s0020g01910	0.063798	0.129615	0.0967065
VIT_00s0264g00030	0.0839429	0.109481	0.0967117
VIT_12s0028g03900	0.11665	0.0767763	0.096713
VIT_11s0149g00240	0.125052	0.0683766	0.0967145
VIT_06s0004g06860	0.100174	0.0933876	0.0967806
VIT_06s0004g05550	0.112761	0.0809907	0.0968756
VIT_15s0046g00940	0.0953703	0.0984083	0.0968893
VIT_08s0007g04710	0.098204	0.0956136	0.0969088
VIT_08s0032g00840	0.126849	0.0670101	0.0969296
VIT_01s0010g03880	0.117343	0.0766679	0.0970056
VIT_06s0004g02330	0.0825893	0.111569	0.0970792
VIT_12s0035g01830	0.12601	0.0683	0.0971549
VIT_08s0040g03300	0.114348	0.0800209	0.0971844
VIT_12s0034g01440	0.0934019	0.10119	0.0972958
VIT_03s0038g00620	0.148076	0.0465831	0.0973295
VIT_12s0057g01240	0.0836126	0.111132	0.0973722
VIT_08s0058g00200	0.0669459	0.127904	0.0974248
VIT_09s0002g04830	0.0969848	0.0979297	0.0974573
VIT_06s0004g04020	0.0817324	0.113417	0.0975747
VIT_13s0156g00120	0.0971842	0.0979942	0.0975892
VIT_04s0043g00440	0.0639791	0.131311	0.0976451
VIT_13s0067g00100	0.113502	0.0818145	0.0976581
VIT_14s0068g02040	0.0876902	0.10771	0.0977002
VIT_05s0049g00960	0.0893799	0.106035	0.0977076
VIT_11s0016g01230	0.0873501	0.108085	0.0977173
VIT_14s0068g01870	0.0927685	0.102865	0.0978167
VIT_05s0049g01310	0.0752183	0.120644	0.097931
VIT_10s0003g02610	0.110525	0.0855122	0.0980188
VIT_11s0037g00110	0.109223	0.0868985	0.0980605
VIT_08s0007g02900	0.123255	0.0729537	0.0981046
VIT_06s0061g00450	0.0906775	0.105613	0.0981452
VIT_11s0037g00300	0.129646	0.0666732	0.0981597
VIT_08s0040g02860	0.0832696	0.113056	0.098163
VIT_04s0023g00930	0.0930031	0.103344	0.0981736
VIT_17s0000g04230	0.081463	0.114894	0.0981785
VIT_09s0002g07880	0.066368	0.130078	0.098223
VIT_18s0001g04340	0.101067	0.0953788	0.098223
VIT_11s0016g01440	0.141275	0.0553901	0.0983326
VIT_09s0002g06810	0.14758	0.0491291	0.0983545
VIT_11s0016g02890	0.129526	0.0674278	0.0984768
VIT_03s0038g02310	0.0943618	0.102604	0.098483
VIT_00s2574g00010	0.152651	0.0443148	0.0984831
VIT_04s0023g02460	0.115068	0.0819268	0.0984977
VIT_10s0003g04880	0.114405	0.0826459	0.0985254
VIT_02s0025g05050	0.147497	0.0495918	0.0985446
VIT_05s0077g01100	0.111451	0.0856417	0.0985465
VIT_13s0067g02250	0.0919009	0.105268	0.0985847
VIT_06s0004g08410	0.0785934	0.118806	0.0986996
VIT_18s0001g02970	0.166478	0.0309612	0.0987196
VIT_03s0063g02480	0.132141	0.0653958	0.0987682
VIT_02s0025g02340	0.119728	0.0778804	0.0988042
VIT_08s0040g00320	0.0967814	0.100843	0.0988124
VIT_08s0007g06880	0.106918	0.090952	0.0989348
VIT_05s0094g00750	0.0840175	0.113941	0.0989792
VIT_01s0011g00940	0.111439	0.0865738	0.0990065
VIT_11s0016g02650	0.0680773	0.129985	0.0990309
VIT_17s0000g00500	0.116161	0.0820726	0.0991168
VIT_00s0880g00020	0.0772003	0.121039	0.0991195
VIT_11s0037g00330	0.0701436	0.12836	0.0992519
VIT_17s0000g06230	0.0806735	0.117927	0.0993003
VIT_19s0027g00460	0.12497	0.0736924	0.0993312
VIT_13s0073g00580	0.118486	0.0803214	0.0994037
VIT_01s0026g00230	0.100496	0.0983159	0.0994059
VIT_13s0158g00140	0.0799261	0.119094	0.0995098
VIT_14s0060g00550	0.0942515	0.104929	0.0995904
VIT_15s0046g01510	0.0996802	0.0995967	0.0996385
VIT_16s0098g00280	0.113949	0.0853674	0.0996582
VIT_07s0151g00490	0.0821752	0.117172	0.0996734
VIT_12s0035g00310	0.133913	0.0655535	0.0997331
VIT_11s0037g01120	0.115942	0.0835763	0.0997593
VIT_11s0037g00210	0.109695	0.0899319	0.0998135
VIT_16s0039g02410	0.0655962	0.134051	0.0998234
VIT_09s0018g01940	0.103746	0.0959145	0.0998305
VIT_06s0061g00230	0.115362	0.0843681	0.0998651
VIT_11s0052g01710	0.145205	0.0546064	0.0999056
VIT_16s0050g01510	0.0998439	0.0999723	0.0999081
VIT_06s0004g03250	0.136101	0.0637966	0.0999489
VIT_05s0029g01200	0.0976376	0.102321	0.0999795
VIT_08s0007g04190	0.0835234	0.116769	0.100146
VIT_17s0000g08410	0.07094	0.129364	0.100152
VIT_17s0000g04350	0.0700333	0.130291	0.100162
VIT_15s0046g01660	0.118371	0.0820004	0.100186
VIT_01s0011g01570	0.0954475	0.104992	0.10022
VIT_04s0008g03810	0.132887	0.0677237	0.100305
VIT_13s0067g01710	0.0908222	0.109853	0.100338
VIT_05s0051g00650	0.100039	0.100674	0.100356
VIT_01s0010g00680	0.0502682	0.150563	0.100416
VIT_16s0050g00850	0.105047	0.0959647	0.100506
VIT_04s0008g01000	0.0595002	0.141626	0.100563
VIT_01s0010g01130	0.141037	0.0601989	0.100618
VIT_06s0080g00850	0.0962901	0.10495	0.10062
VIT_00s0662g00030	0.124071	0.0772033	0.100637
VIT_14s0030g00950	0.136559	0.0649249	0.100742
VIT_06s0004g06000	0.08468	0.11681	0.100745
VIT_16s0050g00880	0.110308	0.0913633	0.100836
VIT_02s0025g00710	0.0984758	0.103231	0.100854
VIT_01s0010g03780	0.0573803	0.144356	0.100868
VIT_00s0434g00020	0.126388	0.0754283	0.100908
VIT_02s0012g02780	0.139726	0.0622063	0.100966
VIT_18s0072g00100	0.108634	0.0933005	0.100967
VIT_11s0016g02160	0.136623	0.0653129	0.100968
VIT_19s0014g04760	0.0888404	0.113098	0.100969
VIT_12s0035g01020	0.0978003	0.104219	0.10101
VIT_18s0041g00730	0.0829669	0.119309	0.101138
VIT_05s0029g00240	0.0629867	0.13939	0.101189
VIT_07s0141g00240	0.0593655	0.143111	0.101238
VIT_03s0180g00010	0.101999	0.100539	0.101269
VIT_18s0001g09140	0.101017	0.101578	0.101297
VIT_10s0003g03860	0.110198	0.0925786	0.101388
VIT_04s0043g00720	0.0778163	0.124964	0.10139
VIT_07s0289g00020	0.137674	0.065196	0.101435
VIT_18s0001g14750	0.0898841	0.112989	0.101437
VIT_06s0004g06140	0.0988113	0.104102	0.101457
VIT_19s0015g00910	0.115796	0.0871745	0.101485
VIT_15s0021g00500	0.0727418	0.130238	0.10149
VIT_11s0016g02170	0.0648038	0.138271	0.101537
VIT_09s0002g08370	0.102527	0.100987	0.101757
VIT_07s0104g00970	0.116715	0.0868187	0.101767
VIT_14s0030g01270	0.0838533	0.119711	0.101782
VIT_01s0127g00600	0.095453	0.108138	0.101796
VIT_03s0088g01170	0.118288	0.0853588	0.101823
VIT_00s1995g00010	0.146017	0.0576327	0.101825
VIT_00s0404g00080	0.137232	0.0665801	0.101906
VIT_03s0038g01780	0.0608979	0.143087	0.101993
VIT_12s0059g01930	0.092653	0.111341	0.101997
VIT_06s0009g00410	0.110863	0.0931504	0.102007
VIT_08s0007g07310	0.0760299	0.128142	0.102086
VIT_16s0022g02070	0.0793885	0.124966	0.102177
VIT_01s0011g06620	0.130053	0.0743565	0.102205
VIT_04s0023g02970	0.148137	0.0563512	0.102244
VIT_00s1206g00010	0.0872087	0.117302	0.102255
VIT_05s0136g00290	0.0945684	0.109955	0.102262
VIT_13s0064g00850	0.0920847	0.112664	0.102374
VIT_05s0062g00850	0.122844	0.0819261	0.102385
VIT_13s0067g01820	0.0705144	0.134298	0.102406
VIT_04s0043g00130	0.126568	0.0783562	0.102462
VIT_12s0059g01460	0.111653	0.0934441	0.102548
VIT_01s0011g01490	0.087391	0.118055	0.102723
VIT_04s0008g01960	0.0720849	0.133794	0.102939
VIT_08s0040g01940	0.072075	0.133829	0.102952
VIT_05s0077g00630	0.0757724	0.130152	0.102962
VIT_09s0002g08120	0.0901413	0.116021	0.103081
VIT_18s0001g01080	0.0996519	0.106974	0.103313
VIT_10s0003g03960	0.104788	0.102222	0.103505
VIT_02s0025g01570	0.083478	0.123534	0.103506
VIT_17s0000g08840	0.0902092	0.116845	0.103527
VIT_12s0028g00710	0.0800286	0.127269	0.103649
VIT_09s0018g01930	0.102749	0.104561	0.103655
VIT_08s0105g00280	0.118402	0.0891998	0.103801
VIT_00s0341g00010	0.122306	0.0853883	0.103847
VIT_11s0016g00400	0.116472	0.0912937	0.103883
VIT_04s0023g00080	0.142292	0.0656045	0.103948
VIT_15s0021g02090	0.138864	0.0691195	0.103992
VIT_08s0007g08690	0.0699118	0.138442	0.104177
VIT_00s0261g00010	0.136902	0.0717688	0.104335
VIT_19s0014g01640	0.0831034	0.125626	0.104365
VIT_14s0081g00080	0.114195	0.0946763	0.104436
VIT_11s0052g01800	0.0783518	0.131033	0.104692
VIT_13s0019g00840	0.16528	0.0443842	0.104832
VIT_18s0001g14730	0.119949	0.0897666	0.104858
VIT_08s0007g01780	0.111781	0.0980561	0.104919
VIT_16s0098g00760	0.154571	0.0552881	0.10493
VIT_14s0171g00430	0.0912066	0.11884	0.105023
VIT_08s0040g01730	0.0868818	0.123456	0.105169
VIT_09s0002g00690	0.105571	0.104769	0.10517
VIT_16s0022g01840	0.105101	0.105365	0.105233
VIT_09s0070g00050	0.0885901	0.121925	0.105257
VIT_14s0128g00220	0.0739822	0.136643	0.105313
VIT_18s0001g00180	0.119235	0.0914125	0.105324
VIT_04s0008g00810	0.0695512	0.141215	0.105383
VIT_00s1569g00010	0.0900798	0.120914	0.105497
VIT_13s0067g02640	0.107018	0.10418	0.105599
VIT_11s0016g03460	0.131682	0.079557	0.105619
VIT_08s0007g00740	0.118333	0.0931572	0.105745
VIT_04s0008g00470	0.136877	0.0749994	0.105938
VIT_04s0008g02740	0.0965313	0.115357	0.105944
VIT_18s0001g07090	0.127211	0.0847338	0.105972
VIT_06s0009g02540	0.168772	0.0433664	0.106069
VIT_17s0000g05260	0.121801	0.0903543	0.106077
VIT_14s0030g01820	0.129365	0.0828045	0.106085
VIT_05s0020g02790	0.096195	0.116048	0.106122
VIT_02s0025g00100	0.118022	0.0942517	0.106137
VIT_00s0199g00150	0.0721929	0.140334	0.106263
VIT_06s0004g03160	0.116264	0.0963223	0.106293
VIT_14s0068g01950	0.0538799	0.158709	0.106294
VIT_09s0002g02070	0.0984831	0.114268	0.106376
VIT_14s0006g02830	0.0833362	0.129539	0.106438
VIT_06s0004g05210	0.115235	0.0978397	0.106537
VIT_18s0001g13180	0.145251	0.0679365	0.106594
VIT_14s0068g00640	0.12087	0.092344	0.106607
VIT_02s0025g01000	0.0902893	0.12299	0.10664
VIT_13s0074g00140	0.0966723	0.116771	0.106722
VIT_18s0122g00600	0.123398	0.0903236	0.106861
VIT_19s0027g01940	0.0772513	0.136595	0.106923
VIT_16s0098g00270	0.0824595	0.131856	0.107158
VIT_17s0000g06860	0.111972	0.102536	0.107254
VIT_15s0024g00800	0.143804	0.0707868	0.107295
VIT_14s0068g01960	0.0816104	0.133264	0.107437
VIT_13s0067g03360	0.129596	0.0857195	0.107658
VIT_17s0000g09680	0.100973	0.114466	0.10772
VIT_10s0003g03060	0.134474	0.0812825	0.107878
VIT_05s0077g01230	0.118943	0.0969075	0.107925
VIT_15s0021g00480	0.127498	0.0885633	0.108031
VIT_01s0011g01090	0.0875218	0.128665	0.108094
VIT_18s0122g01350	0.0511916	0.165037	0.108115
VIT_17s0000g04780	0.10295	0.113304	0.108127
VIT_07s0031g02130	0.115016	0.101363	0.10819
VIT_17s0000g09840	0.135945	0.080531	0.108238
VIT_02s0241g00140	0.100735	0.115808	0.108271
VIT_11s0052g01380	0.0857328	0.130889	0.108311
VIT_15s0046g03200	0.0823516	0.134474	0.108413
VIT_05s0077g02340	0.108653	0.10871	0.108682
VIT_08s0217g00030	0.139258	0.078107	0.108682
VIT_14s0006g03040	0.0791217	0.138262	0.108692
VIT_00s0301g00040	0.107224	0.110167	0.108695
VIT_03s0063g01150	0.168374	0.0490332	0.108703
VIT_17s0000g04640	0.0745337	0.143141	0.108838
VIT_05s0020g02530	0.141892	0.0758467	0.108869
VIT_18s0001g00230	0.0999601	0.1181	0.10903
VIT_02s0025g03470	0.111175	0.106911	0.109043
VIT_17s0000g01720	0.0885608	0.129566	0.109063
VIT_09s0002g03680	0.0843612	0.133807	0.109084
VIT_19s0014g03740	0.0773765	0.140821	0.109099
VIT_01s0026g00990	0.114124	0.104227	0.109175
VIT_19s0135g00190	0.123382	0.0951537	0.109268
VIT_00s0203g00040	0.0771081	0.14164	0.109374
VIT_07s0005g06360	0.108731	0.110072	0.109401
VIT_12s0028g03150	0.113671	0.1052	0.109436
VIT_15s0048g02770	0.0979533	0.121071	0.109512
VIT_10s0116g00550	0.116352	0.102677	0.109514
VIT_18s0001g10100	0.0687538	0.150383	0.109569
VIT_04s0008g05800	0.102067	0.117093	0.10958
VIT_16s0022g01690	0.104178	0.115149	0.109664
VIT_00s1547g00010	0.0766498	0.142754	0.109702
VIT_00s0260g00060	0.0790865	0.140319	0.109703
VIT_05s0020g01710	0.0786585	0.140829	0.109744
VIT_15s0021g00830	0.0767685	0.142723	0.109746
VIT_08s0007g09010	0.105453	0.114204	0.109829
VIT_09s0002g02630	0.152512	0.0672032	0.109858
VIT_19s0177g00300	0.123458	0.0962789	0.109868
VIT_13s0019g03990	0.140077	0.0798816	0.109979
VIT_13s0101g00100	0.151273	0.0687865	0.11003
VIT_10s0116g00770	0.132039	0.0881515	0.110095
VIT_09s0054g01000	0.160601	0.0597643	0.110183
VIT_18s0001g11250	0.0972605	0.12324	0.11025
VIT_10s0042g01070	0.15075	0.0698391	0.110295
VIT_06s0004g02380	0.123192	0.0974297	0.110311
VIT_14s0081g00480	0.0672043	0.154226	0.110715
VIT_19s0014g01570	0.0814899	0.140076	0.110783
VIT_18s0001g01180	0.115692	0.106427	0.11106
VIT_13s0019g01660	0.102053	0.120086	0.11107
VIT_06s0004g07110	0.15975	0.062622	0.111186
VIT_19s0015g00750	0.155657	0.0667927	0.111225
VIT_00s0360g00010	0.108645	0.114147	0.111396
VIT_14s0083g01010	0.10842	0.114485	0.111453
VIT_18s0001g11270	0.127256	0.0959526	0.111605
VIT_02s0025g03400	0.136432	0.0868311	0.111631
VIT_01s0137g00690	0.116104	0.107161	0.111632
VIT_07s0129g00590	0.103786	0.119537	0.111661
VIT_18s0117g00150	0.129323	0.094005	0.111664
VIT_03s0038g00450	0.0899763	0.133624	0.1118
VIT_08s0040g03070	0.0731426	0.150513	0.111828
VIT_01s0011g05280	0.13545	0.0882236	0.111837
VIT_19s0014g01710	0.162199	0.0615025	0.111851
VIT_00s0179g00100	0.112747	0.111079	0.111913
VIT_14s0068g00500	0.146607	0.0772589	0.111933
VIT_07s0005g01600	0.0949833	0.129138	0.11206
VIT_10s0003g04390	0.0860744	0.138129	0.112102
VIT_07s0104g00230	0.106553	0.117696	0.112125
VIT_10s0003g00180	0.0974673	0.126804	0.112136
VIT_02s0025g04610	0.121571	0.102748	0.112159
VIT_17s0000g02020	0.152426	0.0720551	0.11224
VIT_08s0040g00870	0.125298	0.099199	0.112248
VIT_08s0007g04520	0.169446	0.0554596	0.112453
VIT_06s0009g00850	0.123016	0.101899	0.112458
VIT_14s0083g00740	0.147916	0.077027	0.112471
VIT_17s0000g01550	0.0806681	0.14429	0.112479
VIT_17s0000g01730	0.0858742	0.139125	0.1125
VIT_11s0052g01040	0.109707	0.115371	0.112539
VIT_15s0048g02240	0.144823	0.0803449	0.112584
VIT_06s0004g06150	0.117949	0.107285	0.112617
VIT_06s0004g00180	0.13832	0.0871228	0.112721
VIT_04s0008g03620	0.102932	0.122619	0.112776
VIT_16s0039g02180	0.0807778	0.144887	0.112832
VIT_05s0020g03070	0.156281	0.0698923	0.113087
VIT_07s0005g02410	0.0555467	0.170712	0.113129
VIT_03s0038g02510	0.0595182	0.16697	0.113244
VIT_14s0108g01600	0.115977	0.11052	0.113249
VIT_08s0007g07090	0.0810811	0.145613	0.113347
VIT_02s0025g05080	0.166918	0.0602273	0.113573
VIT_11s0052g00590	0.143915	0.0837576	0.113836
VIT_09s0002g02280	0.0780209	0.149854	0.113937
VIT_17s0000g08560	0.0912565	0.136826	0.114041
VIT_06s0004g06170	0.0969223	0.131652	0.114287
VIT_08s0007g08210	0.106492	0.122346	0.114419
VIT_18s0001g02300	0.111378	0.117567	0.114472
VIT_11s0118g00570	0.128119	0.100881	0.1145
VIT_19s0014g01390	0.122246	0.107046	0.114646
VIT_17s0000g09120	0.095481	0.134668	0.115075
VIT_18s0001g05220	0.117438	0.112785	0.115112
VIT_04s0008g04210	0.0792758	0.151025	0.11515
VIT_13s0067g01290	0.0964047	0.133949	0.115177
VIT_08s0007g07620	0.117172	0.11348	0.115326
VIT_13s0019g02000	0.103851	0.12716	0.115505
VIT_06s0004g04510	0.113267	0.117991	0.115629
VIT_18s0072g00060	0.115447	0.116108	0.115778
VIT_07s0005g00700	0.118449	0.11314	0.115795
VIT_01s0011g01520	0.0993343	0.132439	0.115887
VIT_07s0191g00050	0.13565	0.0964555	0.116053
VIT_18s0166g00180	0.121461	0.110679	0.11607
VIT_16s0098g01780	0.07314	0.159313	0.116226
VIT_12s0035g00840	0.118099	0.115045	0.116572
VIT_13s0019g03640	0.086835	0.146404	0.116619
VIT_01s0011g01760	0.114393	0.119024	0.116708
VIT_16s0115g00200	0.158122	0.0754343	0.116778
VIT_10s0116g01400	0.13551	0.0982416	0.116876
VIT_17s0000g05630	0.112414	0.121454	0.116934
VIT_10s0042g00150	0.139887	0.094383	0.117135
VIT_00s0187g00350	0.131273	0.103336	0.117304
VIT_04s0023g03510	0.0709571	0.163807	0.117382
VIT_13s0019g02360	0.125469	0.111424	0.118447
VIT_01s0011g06020	0.165813	0.0712791	0.118546
VIT_07s0130g00250	0.117106	0.120086	0.118596
VIT_09s0054g01600	0.104341	0.132982	0.118661
VIT_02s0025g01410	0.106472	0.131035	0.118754
VIT_19s0177g00360	0.118438	0.119108	0.118773
VIT_00s0769g00010	0.137764	0.100096	0.11893
VIT_01s0011g00560	0.143585	0.0943874	0.118986
VIT_18s0001g02050	0.111996	0.125992	0.118994
VIT_16s0039g00990	0.0782552	0.160146	0.119201
VIT_07s0031g01630	0.149071	0.0893639	0.119217
VIT_13s0156g00020	0.0970807	0.141359	0.11922
VIT_13s0156g00010	0.104293	0.134369	0.119331
VIT_18s0072g00740	0.0981637	0.140643	0.119403
VIT_01s0137g00340	0.136659	0.102316	0.119488
VIT_17s0000g04910	0.126489	0.112502	0.119496
VIT_11s0118g00450	0.0770907	0.161935	0.119513
VIT_05s0020g02240	0.0614355	0.177812	0.119624
VIT_18s0076g00330	0.0771145	0.162433	0.119774
VIT_06s0004g06870	0.0883929	0.151188	0.11979
VIT_19s0015g00430	0.111168	0.128572	0.11987
VIT_08s0040g00270	0.0868532	0.154115	0.120484
VIT_18s0072g01080	0.0865318	0.154468	0.1205
VIT_09s0002g06660	0.137822	0.103541	0.120682
VIT_18s0122g00380	0.102933	0.138635	0.120784
VIT_01s0146g00380	0.137559	0.104331	0.120945
VIT_11s0016g05100	0.152641	0.0895678	0.121104
VIT_07s0005g05850	0.121825	0.121272	0.121549
VIT_18s0041g00430	0.142122	0.101339	0.12173
VIT_18s0001g14670	0.122118	0.121605	0.121861
VIT_14s0066g01020	0.0946747	0.149462	0.122068
VIT_13s0067g02480	0.126927	0.117217	0.122072
VIT_09s0054g00700	0.143561	0.10062	0.12209
VIT_19s0090g00130	0.147821	0.0964357	0.122128
VIT_18s0122g00810	0.134177	0.110173	0.122175
VIT_09s0002g02530	0.121274	0.123288	0.122281
VIT_01s0127g00720	0.128727	0.115988	0.122358
VIT_02s0012g01620	0.0930691	0.151763	0.122416
VIT_03s0038g01950	0.0941672	0.150848	0.122508
VIT_08s0007g04470	0.147009	0.0980525	0.122531
VIT_07s0005g00330	0.159622	0.0854775	0.12255
VIT_18s0001g12130	0.161695	0.0834275	0.122561
VIT_03s0063g01900	0.127317	0.117812	0.122565
VIT_14s0083g00950	0.112625	0.132515	0.12257
VIT_12s0035g01210	0.125285	0.119937	0.122611
VIT_08s0007g04370	0.115885	0.130366	0.123126
VIT_18s0001g14700	0.0996261	0.14668	0.123153
VIT_03s0097g00590	0.102527	0.144185	0.123356
VIT_07s0031g00640	0.0792189	0.167562	0.12339
VIT_07s0104g00440	0.171923	0.0748936	0.123408
VIT_07s0005g00290	0.117064	0.129772	0.123418
VIT_07s0005g03640	0.147704	0.0991729	0.123439
VIT_11s0016g05140	0.130957	0.115966	0.123461
VIT_19s0014g02370	0.0952272	0.151882	0.123555
VIT_15s0048g02740	0.0958573	0.151335	0.123596
VIT_14s0068g00880	0.104791	0.142466	0.123629
VIT_05s0049g00890	0.100508	0.147024	0.123766
VIT_18s0001g02020	0.106264	0.141282	0.123773
VIT_07s0104g00090	0.116133	0.131727	0.12393
VIT_16s0039g02010	0.166855	0.0811466	0.124001
VIT_13s0019g04540	0.150215	0.0979922	0.124104
VIT_16s0098g01760	0.116117	0.132212	0.124164
VIT_14s0030g00740	0.111519	0.136857	0.124188
VIT_01s0011g03690	0.117693	0.130959	0.124326
VIT_00s0429g00040	0.105845	0.143118	0.124482
VIT_11s0118g00680	0.0943429	0.154917	0.12463
VIT_08s0058g00880	0.105411	0.14392	0.124665
VIT_13s0019g04190	0.160271	0.0893353	0.124803
VIT_18s0072g00160	0.124799	0.125405	0.125102
VIT_07s0104g00160	0.181802	0.0684398	0.125121
VIT_13s0067g01000	0.174029	0.0772711	0.12565
VIT_13s0019g02200	0.122497	0.128909	0.125703
VIT_09s0002g07920	0.109115	0.143679	0.126397
VIT_00s0194g00030	0.126191	0.126612	0.126402
VIT_03s0091g00250	0.132834	0.12005	0.126442
VIT_01s0010g03730	0.0963448	0.156579	0.126462
VIT_00s0360g00020	0.124366	0.128781	0.126574
VIT_12s0142g00100	0.162424	0.0907507	0.126587
VIT_11s0016g01340	0.0989266	0.154665	0.126796
VIT_14s0068g00230	0.125629	0.128127	0.126878
VIT_05s0102g00750	0.0651317	0.1891	0.127116
VIT_08s0040g00600	0.103758	0.15173	0.127744
VIT_02s0025g04050	0.105581	0.149947	0.127764
VIT_07s0005g00590	0.10871	0.14707	0.12789
VIT_14s0108g01610	0.126517	0.129465	0.127991
VIT_02s0025g02500	0.110656	0.145414	0.128035
VIT_04s0008g02590	0.123237	0.13315	0.128193
VIT_06s0004g03180	0.129608	0.126835	0.128222
VIT_16s0039g01670	0.125329	0.131932	0.128631
VIT_11s0149g00030	0.105415	0.152407	0.128911
VIT_14s0108g01590	0.143963	0.115096	0.129529
VIT_07s0005g01770	0.108946	0.15046	0.129703
VIT_07s0031g01420	0.13963	0.119974	0.129802
VIT_07s0129g00420	0.109418	0.150585	0.130002
VIT_00s0259g00100	0.134925	0.125525	0.130225
VIT_11s0037g00810	0.13251	0.128177	0.130343
VIT_06s0004g03580	0.128513	0.13236	0.130436
VIT_12s0028g02580	0.0965222	0.164368	0.130445
VIT_12s0028g00350	0.0917795	0.169217	0.130498
VIT_06s0004g03540	0.132641	0.128833	0.130737
VIT_04s0008g05540	0.0902021	0.171862	0.131032
VIT_01s0150g00170	0.153873	0.108598	0.131236
VIT_14s0066g00800	0.0992481	0.163425	0.131337
VIT_17s0000g05540	0.142952	0.119985	0.131468
VIT_07s0031g00460	0.138511	0.125099	0.131805
VIT_17s0000g02290	0.188845	0.0766121	0.132729
VIT_12s0059g01060	0.147571	0.11789	0.132731
VIT_16s0039g00300	0.0996939	0.165772	0.132733
VIT_06s0080g00470	0.124777	0.141364	0.13307
VIT_08s0007g07530	0.157269	0.110006	0.133637
VIT_09s0002g08420	0.106431	0.161149	0.13379
VIT_03s0088g01290	0.114246	0.153512	0.133879
VIT_18s0122g00460	0.170916	0.0971732	0.134045
VIT_00s0260g00070	0.129075	0.139134	0.134104
VIT_15s0046g03590	0.136952	0.131258	0.134105
VIT_15s0046g02010	0.122341	0.146196	0.134268
VIT_14s0030g00450	0.138691	0.130243	0.134467
VIT_04s0023g03820	0.145749	0.123349	0.134549
VIT_16s0050g01460	0.125875	0.144831	0.135353
VIT_10s0116g00360	0.126117	0.144999	0.135558
VIT_11s0206g00110	0.0921282	0.179458	0.135793
VIT_00s0558g00010	0.148774	0.123687	0.13623
VIT_13s0019g03220	0.145621	0.126998	0.136309
VIT_18s0001g13340	0.169107	0.104076	0.136591
VIT_05s0051g00340	0.108439	0.164947	0.136693
VIT_05s0049g01180	0.138118	0.13536	0.136739
VIT_16s0098g00880	0.14402	0.129901	0.136961
VIT_01s0150g00580	0.136929	0.137048	0.136989
VIT_18s0001g10520	0.144216	0.131046	0.137631
VIT_16s0022g00450	0.126776	0.148501	0.137639
VIT_12s0034g02240	0.137676	0.137833	0.137754
VIT_12s0142g00190	0.114867	0.160711	0.137789
VIT_19s0015g01830	0.131317	0.149108	0.140213
VIT_08s0007g07210	0.124912	0.155625	0.140268
VIT_19s0135g00100	0.130441	0.150609	0.140525
VIT_01s0011g03700	0.141299	0.140848	0.141074
VIT_18s0001g11290	0.13501	0.148786	0.141898
VIT_05s0062g01190	0.131728	0.152094	0.141911
VIT_18s0001g01490	0.125038	0.159376	0.142207
VIT_14s0036g00520	0.171135	0.114372	0.142754
VIT_07s0141g00290	0.14785	0.138813	0.143332
VIT_11s0118g00250	0.154842	0.133031	0.143937
VIT_00s2037g00010	0.146653	0.141328	0.143991
VIT_17s0000g00590	0.139423	0.149093	0.144258
VIT_15s0046g01680	0.108617	0.18011	0.144364
VIT_15s0046g02690	0.123287	0.166352	0.14482
VIT_11s0052g01480	0.127103	0.163071	0.145087
VIT_18s0001g04980	0.123042	0.169055	0.146048
VIT_07s0031g03030	0.15946	0.133853	0.146657
VIT_08s0105g00260	0.161076	0.135807	0.148442
VIT_07s0005g03490	0.147752	0.149929	0.148841
VIT_05s0020g03080	0.176509	0.121212	0.148861
VIT_05s0077g02320	0.184668	0.120573	0.15262
VIT_19s0014g02860	0.157819	0.150611	0.154215
VIT_01s0011g05360	0.121717	0.189612	0.155665
VIT_14s0108g01330	0.143012	0.170214	0.156613
VIT_18s0001g01270	0.166441	0.14692	0.15668
VIT_11s0149g00050	0.171865	0.143027	0.157446
VIT_03s0038g04400	0.171162	0.145564	0.158363
[truncated: 2 more rows]
