# Supplementary material for: Genome-wide screening of novel RT-qPCR reference genes for study of GLRaV-3 infection in wine grapes and refinement of an RNA isolation protocol for grape berries
Source: Plant Methods. 2021 Oct 28;17:110. doi: 10.1186/s13007-021-00808-4 (PMC8554853; doi:10.1186/s13007-021-00808-4)
Supplement: Supplementary file 4 — Additional file 4: Table S6. Enriched KEGG pathways of 2000 core candidate reference genes. [file 13007_2021_808_MOESM4_ESM.xlsx]

## Sheet: DAVID KEGG enrichment (2000 cor
Category	Term	Count	%	PValue	Genes	List Total	Pop Hits	Pop Total	Fold Enrichment	Bonferroni	Benjamini	FDR
KEGG_PATHWAY	vvi03010:Ribosome	164	8.51948	8.88626e-47	100257147, 100232926, 100248037, 100253227, 100252536, 100254719, 100267870, 100243420, 100241243, 100247863, 100267754, 100246017, 100247501, 100259048, 100256298, 100257541, 100262608, 100264927, 100853149, 100251294, 100259736, 100260208, 100262228, 100259458, 100247870, 100264070, 100246265, 100267189, 100266932, 100257150, 100264515, 100258124, 100244922, 100265729, 100260533, 104881363, 100…	800	338	4920	2.98402	1.00415e-44	1.00415e-44	8.88626e-45
KEGG_PATHWAY	vvi03050:Proteasome	32	1.66234	2.7148e-13	100254376, 100258219, 100257366, 100255701, 100252379, 100257349, 100262851, 100251448, 100251722, 100244194, 100241160, 100243563, 100266463, 100263432, 100257364, 100256032, 100261458, 100233125, 100266090, 100262044, 100249199, 100250625, 100247098, 100263076, 100264130, 100262480, 100264792, 100247677, 100246786, 100852565, 100258086, 100261826	800	50	4920	3.936	3.06738e-11	1.53386e-11	1.3574e-11
KEGG_PATHWAY	vvi00190:Oxidative phosphorylation	60	3.11688	8.68182e-12	100254798, 100259129, 100246253, 100244110, 100254718, 100250756, 100266461, 100261282, 100250749, 100244359, 100266984, 100267911, 100242535, 100258272, 100256570, 100261810, 100248521, 100241092, 100248164, 100266690, 100266450, 100249252, 100248726, 100244646, 100241576, 100247114, 100248446, 100242707, 100852788, 100263948, 100251261, 100854213, 100259544, 100256710, 100251589, 100246670, 100…	800	152	4920	2.42763	9.81047e-10	3.27015e-10	2.89394e-10
KEGG_PATHWAY	vvi03040:Spliceosome	61	3.16883	3.14637e-11	100253143, 100256258, 100256218, 100256416, 100255368, 100263028, 100257667, 100263147, 100246013, 100251921, 100247783, 100243186, 100253705, 100257709, 100249408, 100265210, 100268003, 100241488, 100245841, 100263951, 100241603, 100266508, 100241725, 100256940, 100260003, 100258249, 100260882, 100243393, 100244445, 100249416, 100264477, 100245136, 100258161, 100241738, 100263989, 100253562, 100…	800	160	4920	2.34469	3.55539e-09	8.88848e-10	7.86591e-10
KEGG_PATHWAY	vvi03013:RNA transport	55	2.85714	1.18829e-08	100263709, 100262414, 100255368, 100262698, 100248036, 100263147, 100256979, 100255846, 100245122, 100268003, 100243469, 100249128, 100243506, 100263999, 100241923, 100262903, 100251333, 100260882, 100260481, 100267064, 100250769, 100250837, 100263785, 100243115, 100244090, 100260733, 100261822, 100257009, 100261589, 100250532, 100262554, 100250852, 100247365, 100249540, 100258939, 100267894, 100…	800	157	4920	2.15446	1.34277e-06	2.68554e-07	2.37659e-07
KEGG_PATHWAY	vvi00020:Citrate cycle (TCA cycle)	27	1.4026	2.40509e-08	100254754, 100256754, 100260994, 100267071, 100244395, 100253724, 100254718, 100243322, 100246037, 100264423, 100263635, 100264409, 100248061, 100240939, 100253697, 100261578, 100259931, 100261432, 100253811, 100232859, 100250049, 100248145, 100261494, 100263880, 100242027, 100242228, 100253273	800	53	4920	3.13302	2.71775e-06	4.52959e-07	4.00849e-07
KEGG_PATHWAY	vvi01200:Carbon metabolism	75	3.8961	6.97462e-08	100257422, 100254754, 100260994, 100253701, 100263345, 100246134, 100244395, 100254718, 100248352, 100251605, 100247460, 100246052, 100268005, 100264087, 100245007, 100267713, 100267318, 100263635, 100264409, 100263518, 100251492, 100259814, 100261578, 100259931, 100260169, 100262344, 100250049, 100248004, 100255218, 100261494, 100264196, 100261093, 100267942, 100242027, 100242228, 100253273, 100…	800	253	4920	1.82312	7.8813e-06	1.1259e-06	9.96375e-07
KEGG_PATHWAY	vvi00710:Carbon fixation in photosynthetic organisms	26	1.35065	6.29838e-06	100256754, 100260576, 100260994, 100263345, 100253724, 100248352, 100247460, 100268005, 100264087, 100244419, 100259814, 100233024, 100261633, 100260169, 100232859, 100248004, 100248145, 100261274, 100245998, 100267942, 100241156, 100247974, 100267525, 100267206, 100233140, 100253273	800	63	4920	2.5381	0.000711466	8.89646e-05	7.87297e-05
KEGG_PATHWAY	vvi00620:Pyruvate metabolism	29	1.50649	0.000126748	100240809, 100256754, 100260994, 100247288, 100253724, 100246052, 100243322, 100246037, 100243205, 100264423, 100267318, 100264409, 100263518, 100252461, 100257313, 100261633, 100259931, 100232859, 100252622, 100250049, 100261276, 100248145, 100263880, 100244888, 100247956, 100247974, 100267525, 100233140, 100253273	800	86	4920	2.07384	0.0142213	0.00159139	0.00140831
KEGG_PATHWAY	vvi04141:Protein processing in endoplasmic reticulum	56	2.90909	0.000331643	100259489, 100254996, 100854110, 100248397, 100262210, 100262331, 100257429, 100232965, 100249128, 100242812, 100233131, 100264968, 100254350, 100259138, 100260960, 100261411, 100251531, 100249972, 100252349, 100251979, 104878626, 100241257, 100249853, 100265402, 100248126, 100852827, 100242502, 100264959, 100242705, 100253562, 100250330, 100262315, 100250299, 100262992, 100855182, 100250458, 100…	800	218	4920	1.57982	0.0367881	0.00374757	0.00331643
KEGG_PATHWAY	vvi00630:Glyoxylate and dicarboxylate metabolism	23	1.19481	0.0016965	100251492, 100853165, 100232861, 100240809, 100260994, 100261432, 100253811, 100232859, 100249247, 100262344, 100266191, 100253724, 100248145, 100261274, 100232932, 100246404, 100250728, 100261093, 100246037, 100267942, 100242027, 100267713, 100253273	800	72	4920	1.96458	0.174583	0.0174276	0.0154227
KEGG_PATHWAY	vvi01130:Biosynthesis of antibiotics	92	4.77922	0.0028201	100257422, 100250076, 100254754, 100259523, 100260994, 100267071, 100263345, 100246134, 100244395, 100254718, 100248352, 100251605, 100247460, 100246052, 100268005, 100264087, 100245007, 100248516, 100267479, 100265578, 100267713, 100267318, 100263635, 100266308, 100264409, 100263518, 100251492, 100259979, 100261578, 100259931, 100260562, 100262344, 100252622, 100250049, 100248004, 100262542, 100…	800	429	4920	1.31888	0.273212	0.0265559	0.0235008
KEGG_PATHWAY	vvi01230:Biosynthesis of amino acids	52	2.7013	0.00578014	100257422, 100232881, 100251045, 100251885, 100263345, 100249247, 100248352, 100251605, 100247460, 100246052, 100268005, 100245007, 100265578, 100267713, 100267318, 100263635, 100259979, 100261578, 100260562, 100248004, 100262542, 100261174, 100264196, 100241015, 100242027, 100266137, 100242228, 100251171, 100260576, 100244176, 100266283, 100247241, 100250728, 100241307, 100244419, 100241908, 100…	800	224	4920	1.42768	0.480584	0.0502428	0.0444626
